# Supplementary material for: Assessment of Population Relevance of Endocrine-sensitive Apical Endpoints in Fish Chronic Studies Using Individual-Based Models
Source: Environ Sci Technol. 2025 Sep 30;59(40):21431–41. doi: 10.1021/acs.est.5c03364 (PMC12529950; doi:10.1021/acs.est.5c03364)
Supplement: Supplementary file 1 [file es5c03364_si_001.zip]

Archive with 16 entries (14 files):
- Models/
- Models/inSTREAM7_2020-08-07_RA1561.nlogo
- Models/LJC-LowerMainstem/
- Models/LJC-LowerMainstem/LJC-Lower_DepthData.csv
- Models/LJC-LowerMainstem/LJC-Lower_VelData.csv
- Models/LJC-LowerMainstem/LJCLower-InitialPopulations.csv
- Models/LJC-LowerMainstem/LJCLower-TimeSeriesInput.csv
- Models/LJC-LowerMainstem/LJCLowerMainstem.cpg
- Models/LJC-LowerMainstem/LJCLowerMainstem.dbf
- Models/LJC-LowerMainstem/LJCLowerMainstem.sbn
- Models/LJC-LowerMainstem/LJCLowerMainstem.sbx
- Models/LJC-LowerMainstem/LJCLowerMainstem.shp
- Models/LJC-LowerMainstem/LJCLowerMainstem.shx
- Models/Mintram 2018_RA1561.nlogo
- Models/parameters-LJC-LowerMainstem_AT.nls
- Models/RA1561_Haz_2014_Mod_Fin_Rev_Trans_fin.nlogo
