# Supplementary material for: Assessment of Population Relevance of Endocrine-sensitive Apical Endpoints in Fish Chronic Studies Using Individual-Based Models
Source: Environ Sci Technol. 2025 Sep 30;59(40):21431–41. doi: 10.1021/acs.est.5c03364 (PMC12529950; doi:10.1021/acs.est.5c03364)
Supplement: Supplementary file 1 [file es5c03364_si_001.zip › Models/LJC-LowerMainstem/LJC-Lower_DepthData.csv]

; Depth file for Little Jones Creek, Lower site.
; Created for inSTREAM v. 5 from v. 4.2 depth-velocity output file		SFR 9 Dec 2011	Flow in m3/s
; Modified for inSTREAM 7 SFR 8 Aug 2019
45	Number of flows in table
	0.1	0.15	0.2	0.25	0.3	0.35	0.4	0.45	0.5	0.6	0.7	0.8	0.9	1	1.1	1.2	1.3	1.4	1.5	1.6	1.7	1.8	1.9	2	2.2	2.5	3	3.5	4	4.5	5	5.5	6	6.5	7	7.5	8	9	10	15	20	25	30	35	40
101	0	0	0	0	0	0	0	0	0	0	0	0	0	0	0	0	0	0	0	0	0	0	0	0	0	0	0	0	0	0	0	0	0	0	0	0	0	0	0	0	0	0	0	0	0
102	0	0	0	0	0	0	0	0	0	0	0	0	0	0	0	0	0	0	0	0	0	0	0	0	0	0	0	0	0	0	0	0	0	0	0	0	0	0	0	0	0	0	0	0	0
103	0	0	0	0	0	0	0	0	0	0	0	0	0	0	0	0	0	0	0	0	0	0	0	0	0	0	0	0	0	0	0	0	0	0	0	0	0	0	0	0	0	0	0	0	0.04
104	0	0	0	0	0.02	0.04	0.05	0.07	0.08	0.11	0.13	0.15	0.17	0.18	0.2	0.21	0.22	0.24	0.25	0.26	0.27	0.28	0.29	0.3	0.31	0.34	0.37	0.4	0.43	0.45	0.47	0.49	0.51	0.52	0.54	0.56	0.57	0.63	0.65	0.76	0.84	0.9	0.96	1.01	1.05
105	0.26	0.31	0.34	0.37	0.39	0.41	0.42	0.44	0.45	0.48	0.5	0.52	0.54	0.55	0.57	0.58	0.59	0.61	0.62	0.63	0.64	0.65	0.66	0.67	0.68	0.71	0.74	0.77	0.8	0.82	0.84	0.86	0.88	0.89	0.91	0.93	0.94	1	1.02	1.13	1.21	1.27	1.33	1.38	1.42
106	0.56	0.61	0.64	0.67	0.69	0.71	0.72	0.74	0.75	0.78	0.8	0.82	0.84	0.85	0.87	0.88	0.89	0.91	0.92	0.93	0.94	0.95	0.96	0.97	0.98	1.01	1.04	1.07	1.1	1.12	1.14	1.16	1.18	1.19	1.21	1.23	1.24	1.3	1.32	1.43	1.51	1.57	1.63	1.68	1.72
107	0.12	0.17	0.2	0.23	0.25	0.27	0.28	0.3	0.31	0.34	0.36	0.38	0.4	0.41	0.43	0.44	0.45	0.47	0.48	0.49	0.5	0.51	0.52	0.53	0.54	0.57	0.6	0.63	0.66	0.68	0.7	0.72	0.74	0.75	0.77	0.79	0.8	0.86	0.88	0.99	1.07	1.13	1.19	1.24	1.28
108	0	0	0	0	0	0	0	0	0	0	0	0	0	0	0	0	0	0	0	0	0	0	0	0	0	0	0	0	0	0	0	0	0	0	0	0	0	0	0	0	0.02	0.08	0.14	0.19	0.23
109	0	0	0	0	0	0	0	0	0	0	0	0	0	0	0	0	0	0	0	0	0	0	0	0	0	0	0	0	0	0	0	0	0	0	0	0	0	0	0	0	0	0	0	0	0
201	0	0	0	0	0	0	0	0	0	0	0	0	0	0	0	0	0	0	0	0	0	0	0	0	0	0	0	0	0	0	0	0	0	0	0	0	0	0	0	0	0	0	0	0	0
202	0	0	0	0	0	0	0	0	0	0	0	0	0	0	0	0	0	0	0	0	0	0	0	0	0	0	0	0	0	0	0	0	0	0	0	0	0	0	0	0	0	0	0	0.02	0.07
203	0	0	0	0	0	0	0	0	0	0	0	0	0	0	0	0	0	0	0	0	0	0	0	0	0	0	0	0	0	0	0	0	0	0	0	0	0	0	0	0.05	0.14	0.22	0.28	0.34	0.39
204	0	0	0	0.01	0.03	0.04	0.06	0.07	0.08	0.1	0.12	0.14	0.16	0.17	0.18	0.2	0.21	0.22	0.23	0.24	0.25	0.26	0.27	0.28	0.3	0.32	0.36	0.39	0.42	0.45	0.48	0.5	0.52	0.54	0.56	0.58	0.6	0.57	0.6	0.71	0.8	0.88	0.94	1	1.05
205	0.2	0.23	0.25	0.27	0.29	0.3	0.32	0.33	0.34	0.36	0.38	0.4	0.42	0.43	0.44	0.46	0.47	0.48	0.49	0.5	0.51	0.52	0.53	0.54	0.56	0.58	0.62	0.65	0.68	0.71	0.74	0.76	0.78	0.8	0.82	0.84	0.86	0.83	0.86	0.97	1.06	1.14	1.2	1.26	1.31
206	0.17	0.2	0.22	0.24	0.26	0.27	0.29	0.3	0.31	0.33	0.35	0.37	0.39	0.4	0.41	0.43	0.44	0.45	0.46	0.47	0.48	0.49	0.5	0.51	0.53	0.55	0.59	0.62	0.65	0.68	0.71	0.73	0.75	0.77	0.79	0.81	0.83	0.8	0.83	0.94	1.03	1.11	1.17	1.23	1.28
207	0	0	0	0	0	0	0	0	0	0	0.02	0.04	0.06	0.07	0.08	0.1	0.11	0.12	0.13	0.14	0.15	0.16	0.17	0.18	0.2	0.22	0.26	0.29	0.32	0.35	0.38	0.4	0.42	0.44	0.46	0.48	0.5	0.47	0.5	0.61	0.7	0.78	0.84	0.9	0.95
208	0	0	0	0	0	0	0	0	0	0	0	0	0	0	0	0.01	0.02	0.03	0.04	0.05	0.06	0.07	0.08	0.09	0.11	0.13	0.17	0.2	0.23	0.26	0.29	0.31	0.33	0.35	0.37	0.39	0.41	0.38	0.41	0.52	0.61	0.69	0.75	0.81	0.86
209	0	0	0	0	0	0	0	0	0	0	0	0	0	0	0	0	0	0	0	0	0	0	0	0	0	0	0	0	0	0	0	0	0	0	0	0	0	0	0	0.06	0.15	0.23	0.29	0.35	0.4
210	0	0	0	0	0	0	0	0	0	0	0	0	0	0	0	0	0	0	0	0	0	0	0	0	0	0	0	0	0	0	0	0	0	0	0	0	0	0	0	0	0	0	0	0.04	0.09
301	0	0	0	0	0	0	0	0	0	0	0	0	0	0	0	0	0	0	0	0	0	0	0	0	0	0	0	0	0	0	0	0	0	0	0	0	0	0	0	0	0	0	0	0	0
302	0	0	0	0	0	0	0	0	0	0	0	0	0	0	0	0	0	0	0	0	0	0	0	0	0	0	0	0	0	0	0	0	0	0	0	0	0	0	0	0	0	0	0	0	0
303	0	0	0	0	0	0	0	0	0	0	0	0	0	0	0	0	0	0	0	0	0	0	0	0	0	0	0	0	0	0	0	0	0	0	0	0	0	0	0	0	0.03	0.11	0.17	0.23	0.28
304	0	0	0	0	0	0	0	0	0	0	0	0	0	0	0	0	0	0	0	0	0	0	0	0	0	0	0	0	0	0	0.01	0.04	0.06	0.08	0.1	0.12	0.14	0.13	0.15	0.27	0.36	0.44	0.5	0.56	0.61
305	0	0	0	0	0	0	0	0	0	0	0	0	0.01	0.02	0.04	0.05	0.07	0.08	0.1	0.11	0.12	0.13	0.14	0.15	0.17	0.2	0.24	0.27	0.31	0.34	0.36	0.39	0.41	0.43	0.45	0.47	0.49	0.48	0.5	0.62	0.71	0.79	0.85	0.91	0.96
306	0.12	0.16	0.19	0.21	0.24	0.26	0.27	0.29	0.3	0.33	0.35	0.38	0.4	0.41	0.43	0.44	0.46	0.47	0.49	0.5	0.51	0.52	0.53	0.54	0.56	0.59	0.63	0.66	0.7	0.73	0.75	0.78	0.8	0.82	0.84	0.86	0.88	0.87	0.89	1.01	1.1	1.18	1.24	1.3	1.35
307	0.43	0.47	0.5	0.52	0.55	0.57	0.58	0.6	0.61	0.64	0.66	0.69	0.71	0.72	0.74	0.75	0.77	0.78	0.8	0.81	0.82	0.83	0.84	0.85	0.87	0.9	0.94	0.97	1.01	1.04	1.06	1.09	1.11	1.13	1.15	1.17	1.19	1.18	1.2	1.32	1.41	1.49	1.55	1.61	1.66
308	0.11	0.15	0.18	0.2	0.23	0.25	0.26	0.28	0.29	0.32	0.34	0.37	0.39	0.4	0.42	0.43	0.45	0.46	0.48	0.49	0.5	0.51	0.52	0.53	0.55	0.58	0.62	0.65	0.69	0.72	0.74	0.77	0.79	0.81	0.83	0.85	0.87	0.86	0.88	1	1.09	1.17	1.23	1.29	1.34
309	0	0	0	0	0	0	0	0	0	0	0	0	0	0	0	0	0	0	0	0	0	0	0	0	0	0	0	0	0	0	0	0	0	0	0	0	0	0	0	0.1	0.19	0.27	0.33	0.39	0.44
310	0	0	0	0	0	0	0	0	0	0	0	0	0	0	0	0	0	0	0	0	0	0	0	0	0	0	0	0	0	0	0	0	0	0	0	0	0	0	0	0	0	0	0	0.01	0.06
401	0	0	0	0	0	0	0	0	0	0	0	0	0	0	0	0	0	0	0	0	0	0	0	0	0	0	0	0	0	0	0	0	0	0	0	0	0	0	0	0	0	0	0	0	0
402	0	0	0	0	0	0	0	0	0	0	0	0	0	0	0	0	0	0	0	0	0	0	0	0	0	0	0	0	0	0	0	0	0	0	0	0	0	0	0	0	0	0	0	0	0
403	0	0	0	0	0	0	0	0	0	0	0	0	0	0	0	0	0	0	0	0	0	0	0	0	0	0	0	0	0	0	0	0	0	0	0	0	0	0	0	0	0	0.06	0.13	0.2	0.25
404	0	0	0	0	0	0	0	0	0	0	0	0	0	0	0	0	0	0	0	0	0	0	0	0	0	0	0	0	0	0.02	0.05	0.08	0.1	0.13	0.15	0.17	0.19	0.15	0.18	0.31	0.4	0.48	0.55	0.62	0.67
405	0	0	0.01	0.03	0.05	0.07	0.09	0.1	0.11	0.14	0.16	0.18	0.2	0.21	0.23	0.24	0.26	0.27	0.28	0.29	0.31	0.32	0.33	0.34	0.36	0.38	0.42	0.46	0.49	0.52	0.55	0.58	0.6	0.63	0.65	0.67	0.69	0.65	0.68	0.81	0.9	0.98	1.05	1.12	1.17
406	0.22	0.26	0.28	0.3	0.32	0.34	0.36	0.37	0.38	0.41	0.43	0.45	0.47	0.48	0.5	0.51	0.53	0.54	0.55	0.56	0.58	0.59	0.6	0.61	0.63	0.65	0.69	0.73	0.76	0.79	0.82	0.85	0.87	0.9	0.92	0.94	0.96	0.92	0.95	1.08	1.17	1.25	1.32	1.39	1.44
407	0.23	0.27	0.29	0.31	0.33	0.35	0.37	0.38	0.39	0.42	0.44	0.46	0.48	0.49	0.51	0.52	0.54	0.55	0.56	0.57	0.59	0.6	0.61	0.62	0.64	0.66	0.7	0.74	0.77	0.8	0.83	0.86	0.88	0.91	0.93	0.95	0.97	0.93	0.96	1.09	1.18	1.26	1.33	1.4	1.45
408	0	0	0	0	0.02	0.04	0.06	0.07	0.08	0.11	0.13	0.15	0.17	0.18	0.2	0.21	0.23	0.24	0.25	0.26	0.28	0.29	0.3	0.31	0.33	0.35	0.39	0.43	0.46	0.49	0.52	0.55	0.57	0.6	0.62	0.64	0.66	0.62	0.65	0.78	0.87	0.95	1.02	1.09	1.14
409	0	0	0	0	0	0	0	0	0	0	0	0	0	0	0	0	0	0	0	0	0	0	0	0	0	0	0	0	0	0	0	0	0	0	0	0	0	0	0	0	0	0	0	0	0
501	0	0	0	0	0	0	0	0	0	0	0	0	0	0	0	0	0	0	0	0	0	0	0	0	0	0	0	0	0	0	0	0	0	0	0	0	0	0	0	0	0	0	0	0	0
502	0	0	0	0	0	0	0	0	0	0	0	0	0	0	0	0	0	0	0	0	0	0	0	0	0	0	0	0	0	0	0	0	0	0	0	0	0	0	0	0	0	0	0	0	0
503	0	0	0	0	0	0	0	0	0	0	0	0	0	0	0	0	0	0	0	0	0	0	0	0	0	0	0	0	0	0	0	0	0	0	0	0	0	0	0	0.03	0.13	0.21	0.29	0.35	0.41
504	0.01	0.04	0.06	0.07	0.09	0.1	0.11	0.12	0.13	0.15	0.17	0.19	0.2	0.22	0.23	0.24	0.25	0.26	0.27	0.28	0.29	0.3	0.31	0.32	0.34	0.36	0.4	0.43	0.46	0.49	0.51	0.54	0.56	0.58	0.6	0.62	0.64	0.62	0.65	0.77	0.87	0.95	1.03	1.09	1.15
505	0.05	0.08	0.1	0.11	0.13	0.14	0.15	0.16	0.17	0.19	0.21	0.23	0.24	0.26	0.27	0.28	0.29	0.3	0.31	0.32	0.33	0.34	0.35	0.36	0.38	0.4	0.44	0.47	0.5	0.53	0.55	0.58	0.6	0.62	0.64	0.66	0.68	0.66	0.69	0.81	0.91	0.99	1.07	1.13	1.19
506	0	0.02	0.04	0.05	0.07	0.08	0.09	0.1	0.11	0.13	0.15	0.17	0.18	0.2	0.21	0.22	0.23	0.24	0.25	0.26	0.27	0.28	0.29	0.3	0.32	0.34	0.38	0.41	0.44	0.47	0.49	0.52	0.54	0.56	0.58	0.6	0.62	0.6	0.63	0.75	0.85	0.93	1.01	1.07	1.13
507	0.06	0.09	0.11	0.12	0.14	0.15	0.16	0.17	0.18	0.2	0.22	0.24	0.25	0.27	0.28	0.29	0.3	0.31	0.32	0.33	0.34	0.35	0.36	0.37	0.39	0.41	0.45	0.48	0.51	0.54	0.56	0.59	0.61	0.63	0.65	0.67	0.69	0.67	0.7	0.82	0.92	1	1.08	1.14	1.2
508	0.14	0.17	0.19	0.2	0.22	0.23	0.24	0.25	0.26	0.28	0.3	0.32	0.33	0.35	0.36	0.37	0.38	0.39	0.4	0.41	0.42	0.43	0.44	0.45	0.47	0.49	0.53	0.56	0.59	0.62	0.64	0.67	0.69	0.71	0.73	0.75	0.77	0.75	0.78	0.9	1	1.08	1.16	1.22	1.28
509	0.05	0.08	0.1	0.11	0.13	0.14	0.15	0.16	0.17	0.19	0.21	0.23	0.24	0.26	0.27	0.28	0.29	0.3	0.31	0.32	0.33	0.34	0.35	0.36	0.38	0.4	0.44	0.47	0.5	0.53	0.55	0.58	0.6	0.62	0.64	0.66	0.68	0.66	0.69	0.81	0.91	0.99	1.07	1.13	1.19
510	0	0	0	0	0	0	0	0	0	0	0	0	0	0	0	0	0	0	0	0	0	0	0	0	0	0	0	0	0	0	0	0	0	0	0	0	0	0	0	0	0	0	0	0	0
601	0	0	0	0	0	0	0	0	0	0	0	0	0	0	0	0	0	0	0	0	0	0	0	0	0	0	0	0	0	0	0	0	0	0	0	0	0	0	0	0	0	0	0	0	0
602	0	0	0	0	0	0	0	0	0	0	0	0	0	0	0	0	0	0	0	0	0	0	0	0	0	0	0	0	0	0	0	0	0	0	0	0	0	0	0	0	0	0	0	0	0
603	0	0	0	0	0	0	0	0	0	0	0	0	0	0	0	0	0	0	0	0	0	0	0	0	0	0	0	0	0	0	0	0	0	0	0	0	0	0	0.01	0.1	0.18	0.24	0.3	0.35	0.39
604	0	0	0	0.01	0.02	0.03	0.04	0.05	0.06	0.07	0.09	0.1	0.11	0.12	0.13	0.14	0.15	0.16	0.17	0.17	0.18	0.19	0.19	0.2	0.21	0.23	0.26	0.28	0.3	0.32	0.34	0.36	0.38	0.39	0.41	0.42	0.44	0.44	0.47	0.56	0.64	0.7	0.76	0.81	0.85
605	0.12	0.14	0.16	0.17	0.18	0.19	0.2	0.21	0.22	0.23	0.25	0.26	0.27	0.28	0.29	0.3	0.31	0.32	0.33	0.33	0.34	0.35	0.35	0.36	0.37	0.39	0.42	0.44	0.46	0.48	0.5	0.52	0.54	0.55	0.57	0.58	0.6	0.6	0.63	0.72	0.8	0.86	0.92	0.97	1.01
606	0.1	0.12	0.14	0.15	0.16	0.17	0.18	0.19	0.2	0.21	0.23	0.24	0.25	0.26	0.27	0.28	0.29	0.3	0.31	0.31	0.32	0.33	0.33	0.34	0.35	0.37	0.4	0.42	0.44	0.46	0.48	0.5	0.52	0.53	0.55	0.56	0.58	0.58	0.61	0.7	0.78	0.84	0.9	0.95	0.99
607	0	0	0	0	0	0	0	0	0	0	0	0	0	0	0	0	0	0	0	0	0	0.01	0.01	0.02	0.03	0.05	0.08	0.1	0.12	0.14	0.16	0.18	0.2	0.21	0.23	0.24	0.26	0.26	0.29	0.38	0.46	0.52	0.58	0.63	0.67
608	0	0	0	0	0	0	0	0	0	0	0	0	0	0	0	0	0	0	0	0	0	0	0	0	0	0	0	0	0	0	0	0	0	0	0	0	0.01	0.01	0.04	0.13	0.21	0.27	0.33	0.38	0.42
609	0	0	0	0	0	0	0	0	0	0	0	0	0	0	0	0	0	0	0	0	0	0	0	0	0	0	0	0	0	0	0	0	0	0	0	0	0	0	0	0	0	0	0	0	0
701	0	0	0	0	0	0	0	0	0	0	0	0	0	0	0	0	0	0	0	0	0	0	0	0	0	0	0	0	0	0	0	0	0	0	0	0	0	0	0	0	0	0	0	0	0
702	0	0	0	0	0	0	0	0	0	0	0	0	0	0	0	0	0	0	0	0	0	0	0	0	0	0	0	0	0	0	0	0	0	0	0	0	0	0	0	0	0	0	0	0	0
703	0	0	0	0	0	0	0	0	0	0	0	0	0	0	0	0	0	0	0	0	0	0	0	0	0	0	0	0	0	0	0	0	0	0	0	0	0	0	0	0	0	0.02	0.07	0.11	0.15
704	0	0	0	0	0.01	0.02	0.03	0.04	0.05	0.07	0.08	0.09	0.11	0.12	0.13	0.14	0.14	0.15	0.16	0.17	0.18	0.18	0.19	0.2	0.21	0.22	0.25	0.27	0.29	0.31	0.33	0.34	0.36	0.37	0.39	0.4	0.41	0.43	0.45	0.54	0.61	0.67	0.72	0.76	0.8
705	0.25	0.27	0.29	0.3	0.31	0.32	0.33	0.34	0.35	0.37	0.38	0.39	0.41	0.42	0.43	0.44	0.44	0.45	0.46	0.47	0.48	0.48	0.49	0.5	0.51	0.52	0.55	0.57	0.59	0.61	0.63	0.64	0.66	0.67	0.69	0.7	0.71	0.73	0.75	0.84	0.91	0.97	1.02	1.06	1.1
706	0.27	0.29	0.31	0.32	0.33	0.34	0.35	0.36	0.37	0.39	0.4	0.41	0.43	0.44	0.45	0.46	0.46	0.47	0.48	0.49	0.5	0.5	0.51	0.52	0.53	0.54	0.57	0.59	0.61	0.63	0.65	0.66	0.68	0.69	0.71	0.72	0.73	0.75	0.77	0.86	0.93	0.99	1.04	1.08	1.12
707	0	0.02	0.04	0.05	0.06	0.07	0.08	0.09	0.1	0.12	0.13	0.14	0.16	0.17	0.18	0.19	0.19	0.2	0.21	0.22	0.23	0.23	0.24	0.25	0.26	0.27	0.3	0.32	0.34	0.36	0.38	0.39	0.41	0.42	0.44	0.45	0.46	0.48	0.5	0.59	0.66	0.72	0.77	0.81	0.85
708	0	0	0	0	0	0	0	0	0	0	0	0	0	0	0	0	0	0	0	0.01	0.02	0.02	0.03	0.04	0.05	0.06	0.09	0.11	0.13	0.15	0.17	0.18	0.2	0.21	0.23	0.24	0.25	0.27	0.29	0.38	0.45	0.51	0.56	0.6	0.64
709	0	0	0	0	0	0	0	0	0	0	0	0	0	0	0	0	0	0	0	0	0	0	0	0	0	0	0	0	0	0	0	0	0	0	0	0	0	0	0	0	0	0	0	0	0
710	0	0	0	0	0	0	0	0	0	0	0	0	0	0	0	0	0	0	0	0	0	0	0	0	0	0	0	0	0	0	0	0	0	0	0	0	0	0	0	0	0	0	0	0	0
801	0	0	0	0	0	0	0	0	0	0	0	0	0	0	0	0	0	0	0	0	0	0	0	0	0	0	0	0	0	0	0	0	0	0	0	0	0	0	0	0	0	0	0	0	0
802	0	0	0	0	0	0	0	0	0	0	0	0	0	0	0	0	0	0	0	0	0	0	0	0	0	0	0	0	0	0	0	0	0	0	0	0	0	0	0	0	0	0	0	0.05	0.1
803	0	0	0	0	0	0	0	0	0	0	0	0	0	0	0	0	0	0	0	0	0	0	0	0	0	0	0	0	0	0	0.03	0.05	0.07	0.09	0.11	0.13	0.15	0.1	0.12	0.23	0.31	0.38	0.44	0.5	0.55
804	0.43	0.46	0.48	0.49	0.51	0.52	0.53	0.55	0.56	0.58	0.59	0.61	0.63	0.64	0.65	0.67	0.68	0.69	0.7	0.71	0.72	0.73	0.74	0.75	0.76	0.79	0.82	0.85	0.88	0.91	0.94	0.96	0.98	1	1.02	1.04	1.06	1.01	1.03	1.14	1.22	1.29	1.35	1.41	1.46
805	1.02	1.05	1.07	1.08	1.1	1.11	1.12	1.14	1.15	1.17	1.18	1.2	1.22	1.23	1.24	1.26	1.27	1.28	1.29	1.3	1.31	1.32	1.33	1.34	1.35	1.38	1.41	1.44	1.47	1.5	1.53	1.55	1.57	1.59	1.61	1.63	1.65	1.6	1.62	1.73	1.81	1.88	1.94	2	2.05
806	0.87	0.9	0.92	0.93	0.95	0.96	0.97	0.99	1	1.02	1.03	1.05	1.07	1.08	1.09	1.11	1.12	1.13	1.14	1.15	1.16	1.17	1.18	1.19	1.2	1.23	1.26	1.29	1.32	1.35	1.38	1.4	1.42	1.44	1.46	1.48	1.5	1.45	1.47	1.58	1.66	1.73	1.79	1.85	1.9
807	0.57	0.6	0.62	0.63	0.65	0.66	0.67	0.69	0.7	0.72	0.73	0.75	0.77	0.78	0.79	0.81	0.82	0.83	0.84	0.85	0.86	0.87	0.88	0.89	0.9	0.93	0.96	0.99	1.02	1.05	1.08	1.1	1.12	1.14	1.16	1.18	1.2	1.15	1.17	1.28	1.36	1.43	1.49	1.55	1.6
808	0	0	0	0	0.01	0.02	0.03	0.05	0.06	0.08	0.09	0.11	0.13	0.14	0.15	0.17	0.18	0.19	0.2	0.21	0.22	0.23	0.24	0.25	0.26	0.29	0.32	0.35	0.38	0.41	0.44	0.46	0.48	0.5	0.52	0.54	0.56	0.51	0.53	0.64	0.72	0.79	0.85	0.91	0.96
809	0	0	0	0	0	0	0	0	0	0	0	0	0	0	0	0	0	0	0	0	0	0	0	0	0	0	0	0	0	0	0	0.02	0.04	0.06	0.08	0.1	0.12	0.07	0.09	0.2	0.28	0.35	0.41	0.47	0.52
810	0	0	0	0	0	0	0	0	0	0	0	0	0	0	0	0	0	0	0	0	0	0	0	0	0	0	0	0.01	0.04	0.07	0.1	0.12	0.14	0.16	0.18	0.2	0.22	0.17	0.19	0.3	0.38	0.45	0.51	0.57	0.62
811	0	0	0	0	0	0	0	0	0	0	0	0	0	0	0	0	0	0	0	0	0	0	0	0	0	0	0	0	0	0	0	0	0	0	0	0	0	0	0	0	0	0	0	0	0
901	0	0	0	0	0	0	0	0	0	0	0	0	0	0	0	0	0	0	0	0	0	0	0	0	0	0	0	0	0	0	0	0	0	0	0	0	0	0	0	0	0	0	0	0	0
902	0	0	0	0	0	0	0	0	0	0	0	0	0	0	0	0	0	0	0	0	0	0	0	0	0	0	0	0	0	0	0	0	0	0	0	0	0	0.03	0.06	0.16	0.25	0.32	0.38	0.44	0.49
903	0	0	0.01	0.03	0.04	0.06	0.07	0.08	0.09	0.11	0.12	0.14	0.15	0.16	0.17	0.18	0.19	0.2	0.21	0.22	0.23	0.24	0.25	0.25	0.27	0.29	0.32	0.34	0.37	0.39	0.41	0.43	0.45	0.46	0.48	0.49	0.51	0.54	0.57	0.67	0.76	0.83	0.89	0.95	1
904	0	0	0	0	0.01	0.03	0.04	0.05	0.06	0.08	0.09	0.11	0.12	0.13	0.14	0.15	0.16	0.17	0.18	0.19	0.2	0.21	0.22	0.22	0.24	0.26	0.29	0.31	0.34	0.36	0.38	0.4	0.42	0.43	0.45	0.46	0.48	0.51	0.54	0.64	0.73	0.8	0.86	0.92	0.97
905	0.18	0.2	0.22	0.24	0.25	0.27	0.28	0.29	0.3	0.32	0.33	0.35	0.36	0.37	0.38	0.39	0.4	0.41	0.42	0.43	0.44	0.45	0.46	0.46	0.48	0.5	0.53	0.55	0.58	0.6	0.62	0.64	0.66	0.67	0.69	0.7	0.72	0.75	0.78	0.88	0.97	1.04	1.1	1.16	1.21
906	0.17	0.19	0.21	0.23	0.24	0.26	0.27	0.28	0.29	0.31	0.32	0.34	0.35	0.36	0.37	0.38	0.39	0.4	0.41	0.42	0.43	0.44	0.45	0.45	0.47	0.49	0.52	0.54	0.57	0.59	0.61	0.63	0.65	0.66	0.68	0.69	0.71	0.74	0.77	0.87	0.96	1.03	1.09	1.15	1.2
907	0	0	0	0.02	0.03	0.05	0.06	0.07	0.08	0.1	0.11	0.13	0.14	0.15	0.16	0.17	0.18	0.19	0.2	0.21	0.22	0.23	0.24	0.24	0.26	0.28	0.31	0.33	0.36	0.38	0.4	0.42	0.44	0.45	0.47	0.48	0.5	0.53	0.56	0.66	0.75	0.82	0.88	0.94	0.99
908	0	0	0	0	0	0	0	0	0	0	0	0	0	0	0	0.01	0.02	0.03	0.04	0.05	0.06	0.07	0.08	0.08	0.1	0.12	0.15	0.17	0.2	0.22	0.24	0.26	0.28	0.29	0.31	0.32	0.34	0.37	0.4	0.5	0.59	0.66	0.72	0.78	0.83
909	0	0	0	0	0	0	0	0	0	0	0	0	0	0	0	0	0	0	0	0	0	0	0	0	0	0	0.01	0.03	0.06	0.08	0.1	0.12	0.14	0.15	0.17	0.18	0.2	0.23	0.26	0.36	0.45	0.52	0.58	0.64	0.69
910	0	0	0	0	0	0	0	0	0	0	0	0	0	0	0	0	0	0	0	0	0	0	0	0	0	0	0	0	0	0	0	0	0	0	0	0	0	0	0.01	0.11	0.2	0.27	0.33	0.39	0.44
911	0	0	0	0	0	0	0	0	0	0	0	0	0	0	0	0	0	0	0	0	0	0	0	0	0	0	0	0	0	0	0	0	0	0	0	0	0	0	0	0	0	0	0.05	0.11	0.16
1001	0	0	0	0	0	0	0	0	0	0	0	0	0	0	0	0	0	0	0	0	0	0	0	0	0	0	0	0	0	0	0	0	0	0	0	0	0	0	0	0	0	0	0	0	0
1002	0	0	0	0	0	0	0	0	0	0	0	0	0	0	0	0	0	0	0	0	0	0	0	0	0	0	0	0	0	0	0	0	0	0	0	0	0	0	0	0	0	0	0	0	0
1003	0.31	0.34	0.36	0.38	0.4	0.41	0.42	0.43	0.44	0.46	0.47	0.49	0.5	0.51	0.52	0.53	0.54	0.55	0.55	0.56	0.57	0.58	0.58	0.59	0.6	0.62	0.64	0.66	0.68	0.7	0.71	0.73	0.74	0.75	0.77	0.78	0.79	0.82	0.84	0.91	0.97	1.02	1.06	1.1	1.13
1004	0.6	0.63	0.65	0.67	0.69	0.7	0.71	0.72	0.73	0.75	0.76	0.78	0.79	0.8	0.81	0.82	0.83	0.84	0.84	0.85	0.86	0.87	0.87	0.88	0.89	0.91	0.93	0.95	0.97	0.99	1	1.02	1.03	1.04	1.06	1.07	1.08	1.11	1.13	1.2	1.26	1.31	1.35	1.39	1.42
1005	0.16	0.19	0.21	0.23	0.25	0.26	0.27	0.28	0.29	0.31	0.32	0.34	0.35	0.36	0.37	0.38	0.39	0.4	0.4	0.41	0.42	0.43	0.43	0.44	0.45	0.47	0.49	0.51	0.53	0.55	0.56	0.58	0.59	0.6	0.62	0.63	0.64	0.67	0.69	0.76	0.82	0.87	0.91	0.95	0.98
1006	0	0	0.01	0.03	0.05	0.06	0.07	0.08	0.09	0.11	0.12	0.14	0.15	0.16	0.17	0.18	0.19	0.2	0.2	0.21	0.22	0.23	0.23	0.24	0.25	0.27	0.29	0.31	0.33	0.35	0.36	0.38	0.39	0.4	0.42	0.43	0.44	0.47	0.49	0.56	0.62	0.67	0.71	0.75	0.78
1007	0	0	0	0	0	0	0	0	0	0	0	0	0	0.01	0.02	0.03	0.04	0.05	0.05	0.06	0.07	0.08	0.08	0.09	0.1	0.12	0.14	0.16	0.18	0.2	0.21	0.23	0.24	0.25	0.27	0.28	0.29	0.32	0.34	0.41	0.47	0.52	0.56	0.6	0.63
1008	0	0	0	0	0	0	0	0	0	0	0	0	0	0	0	0	0	0	0	0	0	0	0	0	0	0	0	0	0	0	0	0	0	0.01	0.03	0.04	0.05	0.08	0.1	0.17	0.23	0.28	0.32	0.36	0.39
1009	0	0	0	0	0	0	0	0	0	0	0	0	0	0	0	0	0	0	0	0	0	0	0	0	0	0	0	0	0	0	0	0	0	0	0	0	0	0	0	0	0	0.01	0.05	0.09	0.12
1010	0	0	0	0	0	0	0	0	0	0	0	0	0	0	0	0	0	0	0	0	0	0	0	0	0	0	0	0	0	0	0	0	0	0	0	0	0	0	0	0	0	0	0.04	0.08	0.11
1101	0	0	0	0	0	0	0	0	0	0	0	0	0	0	0	0	0	0	0	0	0	0	0	0	0	0	0	0	0	0	0	0	0	0	0	0	0	0	0	0	0	0	0	0	0
1102	0	0	0	0	0	0	0	0	0	0	0	0	0	0	0	0	0	0	0	0	0	0	0	0	0	0	0	0	0	0	0	0	0	0	0	0	0	0	0	0	0.09	0.16	0.22	0.28	0.33
1103	1.2	1.23	1.26	1.28	1.3	1.32	1.33	1.35	1.36	1.38	1.4	1.42	1.44	1.45	1.47	1.48	1.49	1.51	1.52	1.53	1.54	1.55	1.56	1.57	1.58	1.61	1.64	1.67	1.7	1.73	1.75	1.77	1.79	1.81	1.83	1.85	1.86	1.88	1.91	2.02	2.11	2.18	2.24	2.3	2.35
1104	0.55	0.58	0.61	0.63	0.65	0.67	0.68	0.7	0.71	0.73	0.75	0.77	0.79	0.8	0.82	0.83	0.84	0.86	0.87	0.88	0.89	0.9	0.91	0.92	0.93	0.96	0.99	1.02	1.05	1.08	1.1	1.12	1.14	1.16	1.18	1.2	1.21	1.23	1.26	1.37	1.46	1.53	1.59	1.65	1.7
1105	0.07	0.1	0.13	0.15	0.17	0.19	0.2	0.22	0.23	0.25	0.27	0.29	0.31	0.32	0.34	0.35	0.36	0.38	0.39	0.4	0.41	0.42	0.43	0.44	0.45	0.48	0.51	0.54	0.57	0.6	0.62	0.64	0.66	0.68	0.7	0.72	0.73	0.75	0.78	0.89	0.98	1.05	1.11	1.17	1.22
1106	0	0	0	0	0	0	0	0	0	0	0	0.02	0.04	0.05	0.07	0.08	0.09	0.11	0.12	0.13	0.14	0.15	0.16	0.17	0.18	0.21	0.24	0.27	0.3	0.33	0.35	0.37	0.39	0.41	0.43	0.45	0.46	0.48	0.51	0.62	0.71	0.78	0.84	0.9	0.95
1107	0	0	0	0	0	0	0	0	0	0	0	0	0	0	0	0	0	0	0	0	0	0	0	0	0	0	0	0.03	0.06	0.09	0.11	0.13	0.15	0.17	0.19	0.21	0.22	0.24	0.27	0.38	0.47	0.54	0.6	0.66	0.71
1108	0	0	0	0	0	0	0	0	0	0	0	0	0	0	0	0	0	0	0	0	0	0	0	0	0	0	0	0	0	0	0	0	0	0	0	0	0.01	0.03	0.06	0.17	0.26	0.33	0.39	0.45	0.5
1109	0	0	0	0	0	0	0	0	0	0	0	0	0	0	0	0	0	0	0	0	0	0	0	0	0	0	0	0	0	0	0	0	0	0	0	0	0	0	0	0	0.05	0.12	0.18	0.24	0.29
1110	0	0	0	0	0	0	0	0	0	0	0	0	0	0	0	0	0	0	0	0	0	0	0	0	0	0	0	0	0	0	0	0	0	0	0	0	0	0	0	0	0	0	0	0	0
1201	0	0	0	0	0	0	0	0	0	0	0	0	0	0	0	0	0	0	0	0	0	0	0	0	0	0	0	0	0	0	0	0	0	0	0	0	0	0	0	0	0	0	0	0	0
1202	0	0	0	0	0	0	0	0	0	0	0	0	0	0	0	0	0	0	0	0	0	0	0	0	0	0	0	0	0	0	0	0	0	0.02	0.04	0.06	0.08	0.08	0.11	0.23	0.33	0.4	0.47	0.53	0.58
1203	0.65	0.69	0.72	0.74	0.76	0.78	0.79	0.81	0.82	0.85	0.87	0.89	0.9	0.92	0.94	0.95	0.96	0.98	0.99	1	1.01	1.02	1.03	1.04	1.06	1.09	1.12	1.16	1.19	1.22	1.24	1.27	1.29	1.31	1.33	1.35	1.37	1.37	1.4	1.52	1.62	1.69	1.76	1.82	1.87
1204	0.34	0.38	0.41	0.43	0.45	0.47	0.48	0.5	0.51	0.54	0.56	0.58	0.59	0.61	0.63	0.64	0.65	0.67	0.68	0.69	0.7	0.71	0.72	0.73	0.75	0.78	0.81	0.85	0.88	0.91	0.93	0.96	0.98	1	1.02	1.04	1.06	1.06	1.09	1.21	1.31	1.38	1.45	1.51	1.56
1205	0.02	0.06	0.09	0.11	0.13	0.15	0.16	0.18	0.19	0.22	0.24	0.26	0.27	0.29	0.31	0.32	0.33	0.35	0.36	0.37	0.38	0.39	0.4	0.41	0.43	0.46	0.49	0.53	0.56	0.59	0.61	0.64	0.66	0.68	0.7	0.72	0.74	0.74	0.77	0.89	0.99	1.06	1.13	1.19	1.24
1206	0	0	0	0	0	0.02	0.03	0.05	0.06	0.09	0.11	0.13	0.14	0.16	0.18	0.19	0.2	0.22	0.23	0.24	0.25	0.26	0.27	0.28	0.3	0.33	0.36	0.4	0.43	0.46	0.48	0.51	0.53	0.55	0.57	0.59	0.61	0.61	0.64	0.76	0.86	0.93	1	1.06	1.11
1207	0	0	0	0	0	0	0	0	0	0	0	0.02	0.03	0.05	0.07	0.08	0.09	0.11	0.12	0.13	0.14	0.15	0.16	0.17	0.19	0.22	0.25	0.29	0.32	0.35	0.37	0.4	0.42	0.44	0.46	0.48	0.5	0.5	0.53	0.65	0.75	0.82	0.89	0.95	1
1208	0	0	0	0	0	0	0	0	0	0	0	0	0	0	0	0	0	0	0	0	0	0	0	0	0	0	0	0	0	0	0	0	0	0.01	0.03	0.05	0.07	0.07	0.1	0.22	0.32	0.39	0.46	0.52	0.57
1209	0	0	0	0	0	0	0	0	0	0	0	0	0	0	0	0	0	0	0	0	0	0	0	0	0	0	0	0	0	0	0	0	0	0	0	0	0	0	0	0	0	0	0	0.02	0.07
1210	0	0	0	0	0	0	0	0	0	0	0	0	0	0	0	0	0	0	0	0	0	0	0	0	0	0	0	0	0	0	0	0	0	0	0	0	0	0	0	0	0	0	0	0	0
1301	0	0	0	0	0	0	0	0	0	0	0	0	0	0	0	0	0	0	0	0	0	0	0	0	0	0	0	0	0	0	0	0	0	0	0	0	0	0	0	0	0	0	0	0	0
1302	0	0	0	0	0	0	0	0	0	0	0	0	0	0	0	0	0	0	0	0	0	0	0	0	0	0	0	0	0	0	0	0	0	0	0	0	0	0	0	0	0	0	0.01	0.05	0.09
1303	0	0	0	0	0	0	0	0	0	0	0	0	0	0	0	0	0	0	0	0	0	0	0	0	0	0	0	0	0	0	0	0	0.01	0.02	0.03	0.04	0.05	0.12	0.14	0.22	0.28	0.33	0.37	0.41	0.45
1304	0.05	0.07	0.09	0.11	0.12	0.13	0.14	0.15	0.16	0.18	0.19	0.2	0.21	0.22	0.23	0.24	0.25	0.25	0.26	0.27	0.27	0.28	0.29	0.29	0.3	0.32	0.34	0.36	0.37	0.39	0.4	0.41	0.43	0.44	0.45	0.46	0.47	0.54	0.56	0.64	0.7	0.75	0.79	0.83	0.87
1305	0.13	0.15	0.17	0.19	0.2	0.21	0.22	0.23	0.24	0.26	0.27	0.28	0.29	0.3	0.31	0.32	0.33	0.33	0.34	0.35	0.35	0.36	0.37	0.37	0.38	0.4	0.42	0.44	0.45	0.47	0.48	0.49	0.51	0.52	0.53	0.54	0.55	0.62	0.64	0.72	0.78	0.83	0.87	0.91	0.95
1306	0.31	0.33	0.35	0.37	0.38	0.39	0.4	0.41	0.42	0.44	0.45	0.46	0.47	0.48	0.49	0.5	0.51	0.51	0.52	0.53	0.53	0.54	0.55	0.55	0.56	0.58	0.6	0.62	0.63	0.65	0.66	0.67	0.69	0.7	0.71	0.72	0.73	0.8	0.82	0.9	0.96	1.01	1.05	1.09	1.13
1307	0.16	0.18	0.2	0.22	0.23	0.24	0.25	0.26	0.27	0.29	0.3	0.31	0.32	0.33	0.34	0.35	0.36	0.36	0.37	0.38	0.38	0.39	0.4	0.4	0.41	0.43	0.45	0.47	0.48	0.5	0.51	0.52	0.54	0.55	0.56	0.57	0.58	0.65	0.67	0.75	0.81	0.86	0.9	0.94	0.98
1308	0.04	0.06	0.08	0.1	0.11	0.12	0.13	0.14	0.15	0.17	0.18	0.19	0.2	0.21	0.22	0.23	0.24	0.24	0.25	0.26	0.26	0.27	0.28	0.28	0.29	0.31	0.33	0.35	0.36	0.38	0.39	0.4	0.42	0.43	0.44	0.45	0.46	0.53	0.55	0.63	0.69	0.74	0.78	0.82	0.86
1309	0	0	0	0	0	0	0	0	0	0	0	0	0	0	0	0	0	0	0	0	0	0	0	0	0	0	0	0	0	0	0	0	0	0	0	0	0	0.02	0.04	0.12	0.18	0.23	0.27	0.31	0.35
1310	0	0	0	0	0	0	0	0	0	0	0	0	0	0	0	0	0	0	0	0	0	0	0	0	0	0	0	0	0	0	0	0	0	0	0	0	0	0	0	0	0	0	0	0	0.04
1311	0	0	0	0	0	0	0	0	0	0	0	0	0	0	0	0	0	0	0	0	0	0	0	0	0	0	0	0	0	0	0	0	0	0	0	0	0	0	0	0	0	0	0	0	0
1401	0	0	0	0	0	0	0	0	0	0	0	0	0	0	0	0	0	0	0	0	0	0	0	0	0	0	0	0	0	0	0	0	0	0	0	0	0	0	0	0	0	0	0	0	0
1402	0	0	0	0	0	0	0	0	0	0	0	0	0	0	0	0	0	0	0	0	0	0	0	0	0	0	0	0	0	0	0	0	0	0	0	0	0	0	0	0	0	0	0	0	0
1403	0	0	0	0	0	0	0	0	0	0	0	0	0	0	0	0	0	0	0	0	0	0	0	0	0	0	0	0	0	0	0	0	0	0	0	0	0	0	0	0	0.06	0.12	0.18	0.23	0.27
1404	0	0	0	0	0	0	0	0	0	0	0	0	0	0	0	0	0	0	0	0	0	0	0	0	0	0	0	0	0	0	0	0	0	0	0	0	0.01	0.08	0.1	0.2	0.28	0.34	0.4	0.45	0.49
1405	0	0	0	0	0.01	0.02	0.04	0.05	0.06	0.08	0.09	0.11	0.12	0.13	0.14	0.15	0.16	0.17	0.18	0.19	0.19	0.2	0.21	0.22	0.23	0.25	0.27	0.3	0.32	0.34	0.35	0.37	0.38	0.4	0.41	0.42	0.44	0.51	0.53	0.63	0.71	0.77	0.83	0.88	0.92
1406	0.21	0.24	0.26	0.28	0.29	0.3	0.32	0.33	0.34	0.36	0.37	0.39	0.4	0.41	0.42	0.43	0.44	0.45	0.46	0.47	0.47	0.48	0.49	0.5	0.51	0.53	0.55	0.58	0.6	0.62	0.63	0.65	0.66	0.68	0.69	0.7	0.72	0.79	0.81	0.91	0.99	1.05	1.11	1.16	1.2
1407	0.39	0.42	0.44	0.46	0.47	0.48	0.5	0.51	0.52	0.54	0.55	0.57	0.58	0.59	0.6	0.61	0.62	0.63	0.64	0.65	0.65	0.66	0.67	0.68	0.69	0.71	0.73	0.76	0.78	0.8	0.81	0.83	0.84	0.86	0.87	0.88	0.9	0.97	0.99	1.09	1.17	1.23	1.29	1.34	1.38
1408	0.29	0.32	0.34	0.36	0.37	0.38	0.4	0.41	0.42	0.44	0.45	0.47	0.48	0.49	0.5	0.51	0.52	0.53	0.54	0.55	0.55	0.56	0.57	0.58	0.59	0.61	0.63	0.66	0.68	0.7	0.71	0.73	0.74	0.76	0.77	0.78	0.8	0.87	0.89	0.99	1.07	1.13	1.19	1.24	1.28
1409	0	0	0	0	0	0	0	0	0	0	0	0	0	0	0	0	0	0	0	0	0	0	0	0	0	0	0	0	0	0	0	0	0	0	0	0	0	0	0	0.06	0.14	0.2	0.26	0.31	0.35
1410	0	0	0	0	0	0	0	0	0	0	0	0	0	0	0	0	0	0	0	0	0	0	0	0	0	0	0	0	0	0	0	0	0	0	0	0	0	0	0	0	0	0.01	0.07	0.12	0.16
1501	0	0	0	0	0	0	0	0	0	0	0	0	0	0	0	0	0	0	0	0	0	0	0	0	0	0	0	0	0	0	0	0	0	0	0	0	0	0	0	0	0	0	0	0	0
1502	0	0	0	0	0	0	0	0	0	0	0	0	0	0	0	0	0	0	0	0	0	0	0	0	0	0	0	0	0	0	0	0	0	0	0	0	0	0	0	0	0	0	0	0	0
1503	0	0	0	0	0	0	0	0	0	0	0	0	0	0	0	0	0	0	0	0	0	0	0	0	0	0	0	0	0	0.01	0.03	0.06	0.08	0.1	0.12	0.14	0.16	0.11	0.14	0.25	0.33	0.41	0.47	0.52	0.57
1504	0	0	0	0	0	0	0	0	0	0	0	0	0	0	0	0	0.01	0.02	0.04	0.05	0.06	0.07	0.08	0.09	0.11	0.13	0.17	0.21	0.24	0.27	0.29	0.32	0.34	0.36	0.38	0.4	0.42	0.37	0.4	0.51	0.59	0.67	0.73	0.78	0.83
1505	0	0	0	0	0	0	0	0	0	0	0.02	0.04	0.05	0.07	0.08	0.1	0.11	0.12	0.14	0.15	0.16	0.17	0.18	0.19	0.21	0.23	0.27	0.31	0.34	0.37	0.39	0.42	0.44	0.46	0.48	0.5	0.52	0.47	0.5	0.61	0.69	0.77	0.83	0.88	0.93
1506	0.11	0.15	0.17	0.19	0.21	0.23	0.25	0.26	0.27	0.3	0.32	0.34	0.35	0.37	0.38	0.4	0.41	0.42	0.44	0.45	0.46	0.47	0.48	0.49	0.51	0.53	0.57	0.61	0.64	0.67	0.69	0.72	0.74	0.76	0.78	0.8	0.82	0.77	0.8	0.91	0.99	1.07	1.13	1.18	1.23
1507	0.01	0.05	0.07	0.09	0.11	0.13	0.15	0.16	0.17	0.2	0.22	0.24	0.25	0.27	0.28	0.3	0.31	0.32	0.34	0.35	0.36	0.37	0.38	0.39	0.41	0.43	0.47	0.51	0.54	0.57	0.59	0.62	0.64	0.66	0.68	0.7	0.72	0.67	0.7	0.81	0.89	0.97	1.03	1.08	1.13
1508	0.24	0.28	0.3	0.32	0.34	0.36	0.38	0.39	0.4	0.43	0.45	0.47	0.48	0.5	0.51	0.53	0.54	0.55	0.57	0.58	0.59	0.6	0.61	0.62	0.64	0.66	0.7	0.74	0.77	0.8	0.82	0.85	0.87	0.89	0.91	0.93	0.95	0.9	0.93	1.04	1.12	1.2	1.26	1.31	1.36
1509	0	0	0	0	0	0	0	0	0	0	0	0	0	0	0	0	0	0	0	0	0	0	0	0	0	0	0	0	0	0	0	0	0	0	0	0	0	0	0	0	0	0	0	0	0
1510	0	0	0	0	0	0	0	0	0	0	0	0	0	0	0	0	0	0	0	0	0	0	0	0	0	0	0	0	0	0	0	0	0	0	0	0	0	0	0	0	0	0	0	0	0
1601	0	0	0	0	0	0	0	0	0	0	0	0	0	0	0	0	0	0	0	0	0	0	0	0	0	0	0	0	0	0	0	0	0	0	0	0	0	0	0	0	0	0	0	0	0
1602	0	0	0	0	0	0	0	0	0	0	0	0	0	0	0	0	0	0	0	0	0	0	0	0	0	0	0	0	0	0	0	0	0	0	0	0	0	0	0	0	0	0.03	0.07	0.11	0.15
1603	0	0	0	0	0	0	0	0	0	0	0	0	0	0	0	0	0	0	0	0	0	0	0	0	0	0	0	0.02	0.04	0.06	0.08	0.1	0.12	0.13	0.15	0.16	0.17	0.18	0.2	0.28	0.35	0.4	0.44	0.48	0.52
1604	0	0	0	0	0	0	0	0	0	0	0	0	0	0	0	0	0.01	0.02	0.03	0.04	0.05	0.06	0.07	0.07	0.09	0.11	0.14	0.16	0.18	0.2	0.22	0.24	0.26	0.27	0.29	0.3	0.31	0.32	0.34	0.42	0.49	0.54	0.58	0.62	0.66
1605	0	0	0	0	0	0	0	0	0	0	0	0	0.02	0.03	0.04	0.05	0.06	0.07	0.08	0.09	0.1	0.11	0.12	0.12	0.14	0.16	0.19	0.21	0.23	0.25	0.27	0.29	0.31	0.32	0.34	0.35	0.36	0.37	0.39	0.47	0.54	0.59	0.63	0.67	0.71
1606	0	0	0.02	0.04	0.05	0.07	0.08	0.1	0.11	0.13	0.14	0.16	0.18	0.19	0.2	0.21	0.22	0.23	0.24	0.25	0.26	0.27	0.28	0.28	0.3	0.32	0.35	0.37	0.39	0.41	0.43	0.45	0.47	0.48	0.5	0.51	0.52	0.53	0.55	0.63	0.7	0.75	0.79	0.83	0.87
1607	0.28	0.31	0.34	0.36	0.37	0.39	0.4	0.42	0.43	0.45	0.46	0.48	0.5	0.51	0.52	0.53	0.54	0.55	0.56	0.57	0.58	0.59	0.6	0.6	0.62	0.64	0.67	0.69	0.71	0.73	0.75	0.77	0.79	0.8	0.82	0.83	0.84	0.85	0.87	0.95	1.02	1.07	1.11	1.15	1.19
1608	0.19	0.22	0.25	0.27	0.28	0.3	0.31	0.33	0.34	0.36	0.37	0.39	0.41	0.42	0.43	0.44	0.45	0.46	0.47	0.48	0.49	0.5	0.51	0.51	0.53	0.55	0.58	0.6	0.62	0.64	0.66	0.68	0.7	0.71	0.73	0.74	0.75	0.76	0.78	0.86	0.93	0.98	1.02	1.06	1.1
1609	0.36	0.39	0.42	0.44	0.45	0.47	0.48	0.5	0.51	0.53	0.54	0.56	0.58	0.59	0.6	0.61	0.62	0.63	0.64	0.65	0.66	0.67	0.68	0.68	0.7	0.72	0.75	0.77	0.79	0.81	0.83	0.85	0.87	0.88	0.9	0.91	0.92	0.93	0.95	1.03	1.1	1.15	1.19	1.23	1.27
1610	0	0	0	0	0	0	0	0	0	0	0	0	0	0	0	0	0	0	0	0	0	0	0	0	0	0	0	0	0	0	0	0	0	0	0	0	0	0	0	0	0	0	0	0	0
1701	0	0	0	0	0	0	0	0	0	0	0	0	0	0	0	0	0	0	0	0	0	0	0	0	0	0	0	0	0	0	0	0	0	0	0	0	0	0	0	0	0	0	0	0	0
1702	0	0	0	0	0	0	0	0	0	0	0	0	0	0	0	0	0	0	0	0	0	0	0	0	0	0	0	0	0	0	0	0	0	0	0	0	0	0	0	0	0	0	0	0	0
1703	0	0	0	0	0	0	0	0	0	0	0	0	0	0	0	0	0	0	0	0	0	0	0	0	0.01	0.03	0.05	0.07	0.09	0.11	0.12	0.13	0.15	0.16	0.17	0.18	0.19	0.21	0.22	0.29	0.34	0.38	0.41	0.44	0.47
1704	0	0	0	0	0	0	0	0	0	0	0	0	0	0.02	0.03	0.04	0.05	0.05	0.06	0.07	0.08	0.09	0.09	0.1	0.11	0.13	0.15	0.17	0.19	0.21	0.22	0.23	0.25	0.26	0.27	0.28	0.29	0.31	0.32	0.39	0.44	0.48	0.51	0.54	0.57
1705	0	0	0.01	0.03	0.04	0.06	0.07	0.08	0.09	0.11	0.13	0.14	0.15	0.17	0.18	0.19	0.2	0.2	0.21	0.22	0.23	0.24	0.24	0.25	0.26	0.28	0.3	0.32	0.34	0.36	0.37	0.38	0.4	0.41	0.42	0.43	0.44	0.46	0.47	0.54	0.59	0.63	0.66	0.69	0.72
1706	0.15	0.18	0.21	0.23	0.24	0.26	0.27	0.28	0.29	0.31	0.33	0.34	0.35	0.37	0.38	0.39	0.4	0.4	0.41	0.42	0.43	0.44	0.44	0.45	0.46	0.48	0.5	0.52	0.54	0.56	0.57	0.58	0.6	0.61	0.62	0.63	0.64	0.66	0.67	0.74	0.79	0.83	0.86	0.89	0.92
1707	0.48	0.51	0.54	0.56	0.57	0.59	0.6	0.61	0.62	0.64	0.66	0.67	0.68	0.7	0.71	0.72	0.73	0.73	0.74	0.75	0.76	0.77	0.77	0.78	0.79	0.81	0.83	0.85	0.87	0.89	0.9	0.91	0.93	0.94	0.95	0.96	0.97	0.99	1	1.07	1.12	1.16	1.19	1.22	1.25
1708	0	0	0	0	0	0	0	0	0	0	0	0	0	0	0	0	0	0	0	0	0	0	0	0	0	0	0	0	0	0	0	0	0	0	0	0	0	0	0	0	0	0	0	0	0
1801	0	0	0	0	0	0	0	0	0	0	0	0	0	0	0	0	0	0	0	0	0	0	0	0	0	0	0	0	0	0	0	0	0	0	0	0	0	0	0	0	0	0	0	0	0
1802	0	0	0	0	0	0	0	0	0	0	0	0	0	0	0	0	0	0	0	0	0	0	0	0	0	0	0	0	0	0	0	0	0	0	0	0	0	0	0	0	0	0	0	0	0
1803	0	0	0	0	0	0	0	0	0	0	0	0	0	0	0	0	0	0	0	0	0	0	0	0	0	0	0	0	0	0	0	0	0.02	0.03	0.05	0.06	0.08	0.1	0.12	0.21	0.28	0.33	0.38	0.42	0.45
1804	0	0	0	0	0	0	0	0	0	0	0	0.02	0.03	0.04	0.06	0.07	0.08	0.09	0.1	0.11	0.12	0.13	0.14	0.14	0.16	0.18	0.21	0.23	0.26	0.28	0.3	0.31	0.33	0.34	0.36	0.37	0.39	0.41	0.43	0.52	0.59	0.64	0.69	0.73	0.76
1805	0.08	0.12	0.15	0.17	0.19	0.21	0.22	0.24	0.25	0.27	0.29	0.31	0.32	0.33	0.35	0.36	0.37	0.38	0.39	0.4	0.41	0.42	0.43	0.43	0.45	0.47	0.5	0.52	0.55	0.57	0.59	0.6	0.62	0.63	0.65	0.66	0.68	0.7	0.72	0.81	0.88	0.93	0.98	1.02	1.05
1806	0.41	0.45	0.48	0.5	0.52	0.54	0.55	0.57	0.58	0.6	0.62	0.64	0.65	0.66	0.68	0.69	0.7	0.71	0.72	0.73	0.74	0.75	0.76	0.76	0.78	0.8	0.83	0.85	0.88	0.9	0.92	0.93	0.95	0.96	0.98	0.99	1.01	1.03	1.05	1.14	1.21	1.26	1.31	1.35	1.38
1807	1	1.04	1.07	1.09	1.11	1.13	1.14	1.16	1.17	1.19	1.21	1.23	1.24	1.25	1.27	1.28	1.29	1.3	1.31	1.32	1.33	1.34	1.35	1.35	1.37	1.39	1.42	1.44	1.47	1.49	1.51	1.52	1.54	1.55	1.57	1.58	1.6	1.62	1.64	1.73	1.8	1.85	1.9	1.94	1.97
1808	0.6	0.64	0.67	0.69	0.71	0.73	0.74	0.76	0.77	0.79	0.81	0.83	0.84	0.85	0.87	0.88	0.89	0.9	0.91	0.92	0.93	0.94	0.95	0.95	0.97	0.99	1.02	1.04	1.07	1.09	1.11	1.12	1.14	1.15	1.17	1.18	1.2	1.22	1.24	1.33	1.4	1.45	1.5	1.54	1.57
1809	0.33	0.37	0.4	0.42	0.44	0.46	0.47	0.49	0.5	0.52	0.54	0.56	0.57	0.58	0.6	0.61	0.62	0.63	0.64	0.65	0.66	0.67	0.68	0.68	0.7	0.72	0.75	0.77	0.8	0.82	0.84	0.85	0.87	0.88	0.9	0.91	0.93	0.95	0.97	1.06	1.13	1.18	1.23	1.27	1.3
1810	0	0	0	0	0	0	0	0	0	0	0	0	0	0	0	0	0	0	0	0	0	0	0	0	0	0	0	0	0	0	0	0	0	0	0	0	0	0	0	0	0	0	0	0	0
1901	0	0	0	0	0	0	0	0	0	0	0	0	0	0	0	0	0	0	0	0	0	0	0	0	0	0	0	0	0	0	0	0	0	0	0	0	0	0	0	0	0	0	0	0	0
1902	0	0	0	0	0	0	0	0	0	0	0	0	0	0	0	0	0	0	0	0	0	0	0	0	0	0	0	0	0	0	0	0	0	0	0	0	0	0	0	0	0	0	0	0	0
1903	0	0	0	0	0	0	0	0	0	0	0	0	0	0	0	0	0	0	0	0	0	0	0	0	0	0	0	0	0	0	0	0	0	0	0	0	0	0.03	0.05	0.14	0.21	0.27	0.32	0.36	0.4
1904	0	0	0	0	0	0	0	0	0	0	0.02	0.04	0.05	0.06	0.08	0.09	0.1	0.11	0.12	0.13	0.14	0.15	0.16	0.16	0.18	0.2	0.23	0.25	0.28	0.3	0.32	0.33	0.35	0.36	0.38	0.39	0.41	0.45	0.47	0.56	0.63	0.69	0.74	0.78	0.82
1905	0.12	0.16	0.19	0.21	0.23	0.25	0.26	0.28	0.29	0.31	0.33	0.35	0.36	0.37	0.39	0.4	0.41	0.42	0.43	0.44	0.45	0.46	0.47	0.47	0.49	0.51	0.54	0.56	0.59	0.61	0.63	0.64	0.66	0.67	0.69	0.7	0.72	0.76	0.78	0.87	0.94	1	1.05	1.09	1.13
1906	0.66	0.7	0.73	0.75	0.77	0.79	0.8	0.82	0.83	0.85	0.87	0.89	0.9	0.91	0.93	0.94	0.95	0.96	0.97	0.98	0.99	1	1.01	1.01	1.03	1.05	1.08	1.1	1.13	1.15	1.17	1.18	1.2	1.21	1.23	1.24	1.26	1.3	1.32	1.41	1.48	1.54	1.59	1.63	1.67
1907	1.26	1.3	1.33	1.35	1.37	1.39	1.4	1.42	1.43	1.45	1.47	1.49	1.5	1.51	1.53	1.54	1.55	1.56	1.57	1.58	1.59	1.6	1.61	1.61	1.63	1.65	1.68	1.7	1.73	1.75	1.77	1.78	1.8	1.81	1.83	1.84	1.86	1.9	1.92	2.01	2.08	2.14	2.19	2.23	2.27
1908	0.79	0.83	0.86	0.88	0.9	0.92	0.93	0.95	0.96	0.98	1	1.02	1.03	1.04	1.06	1.07	1.08	1.09	1.1	1.11	1.12	1.13	1.14	1.14	1.16	1.18	1.21	1.23	1.26	1.28	1.3	1.31	1.33	1.34	1.36	1.37	1.39	1.43	1.45	1.54	1.61	1.67	1.72	1.76	1.8
1909	0.5	0.54	0.57	0.59	0.61	0.63	0.64	0.66	0.67	0.69	0.71	0.73	0.74	0.75	0.77	0.78	0.79	0.8	0.81	0.82	0.83	0.84	0.85	0.85	0.87	0.89	0.92	0.94	0.97	0.99	1.01	1.02	1.04	1.05	1.07	1.08	1.1	1.14	1.16	1.25	1.32	1.38	1.43	1.47	1.51
1910	0.22	0.26	0.29	0.31	0.33	0.35	0.36	0.38	0.39	0.41	0.43	0.45	0.46	0.47	0.49	0.5	0.51	0.52	0.53	0.54	0.55	0.56	0.57	0.57	0.59	0.61	0.64	0.66	0.69	0.71	0.73	0.74	0.76	0.77	0.79	0.8	0.82	0.86	0.88	0.97	1.04	1.1	1.15	1.19	1.23
1911	0	0	0	0	0	0	0	0	0	0	0	0	0	0	0	0	0	0	0	0	0	0	0	0	0	0	0	0.02	0.05	0.07	0.09	0.1	0.12	0.13	0.15	0.16	0.18	0.22	0.24	0.33	0.4	0.46	0.51	0.55	0.59
1912	0	0	0	0	0	0	0	0	0	0	0	0	0	0	0	0	0	0	0	0	0	0	0	0	0	0	0	0	0	0	0	0	0	0	0	0	0	0.02	0.04	0.13	0.2	0.26	0.31	0.35	0.39
2001	0	0	0	0	0	0	0	0	0	0	0	0	0	0	0	0	0	0	0	0	0	0	0	0	0	0	0	0	0	0	0	0	0	0	0	0	0	0	0	0	0	0	0	0	0
2002	0	0	0	0	0	0	0	0	0	0	0	0	0	0	0	0	0	0	0	0	0	0	0	0	0	0	0	0	0	0	0	0	0	0	0	0	0	0	0	0	0	0	0	0.04	0.1
2003	0	0	0	0	0	0	0	0	0	0	0	0	0	0	0	0	0	0	0	0	0	0	0	0	0	0	0	0	0	0	0	0	0.01	0.04	0.06	0.09	0.11	0.06	0.1	0.23	0.33	0.42	0.5	0.56	0.62
2004	0	0	0	0	0	0	0	0	0	0	0	0	0	0	0	0	0	0	0	0	0	0	0	0	0	0	0	0	0.01	0.05	0.08	0.11	0.13	0.16	0.18	0.21	0.23	0.18	0.22	0.35	0.45	0.54	0.62	0.68	0.74
2005	0	0	0	0	0	0	0	0	0	0	0	0	0	0	0.01	0.03	0.05	0.06	0.07	0.09	0.1	0.11	0.12	0.13	0.15	0.18	0.23	0.27	0.3	0.34	0.37	0.4	0.42	0.45	0.47	0.5	0.52	0.47	0.51	0.64	0.74	0.83	0.91	0.97	1.03
2006	0	0	0	0	0	0.02	0.04	0.06	0.07	0.1	0.12	0.14	0.16	0.18	0.19	0.21	0.23	0.24	0.25	0.27	0.28	0.29	0.3	0.31	0.33	0.36	0.41	0.45	0.48	0.52	0.55	0.58	0.6	0.63	0.65	0.68	0.7	0.65	0.69	0.82	0.92	1.01	1.09	1.15	1.21
2007	0	0	0.01	0.03	0.05	0.07	0.09	0.11	0.12	0.15	0.17	0.19	0.21	0.23	0.24	0.26	0.28	0.29	0.3	0.32	0.33	0.34	0.35	0.36	0.38	0.41	0.46	0.5	0.53	0.57	0.6	0.63	0.65	0.68	0.7	0.73	0.75	0.7	0.74	0.87	0.97	1.06	1.14	1.2	1.26
2008	0	0.02	0.05	0.07	0.09	0.11	0.13	0.15	0.16	0.19	0.21	0.23	0.25	0.27	0.28	0.3	0.32	0.33	0.34	0.36	0.37	0.38	0.39	0.4	0.42	0.45	0.5	0.54	0.57	0.61	0.64	0.67	0.69	0.72	0.74	0.77	0.79	0.74	0.78	0.91	1.01	1.1	1.18	1.24	1.3
2009	0.19	0.22	0.25	0.27	0.29	0.31	0.33	0.35	0.36	0.39	0.41	0.43	0.45	0.47	0.48	0.5	0.52	0.53	0.54	0.56	0.57	0.58	0.59	0.6	0.62	0.65	0.7	0.74	0.77	0.81	0.84	0.87	0.89	0.92	0.94	0.97	0.99	0.94	0.98	1.11	1.21	1.3	1.38	1.44	1.5
2010	0.25	0.28	0.31	0.33	0.35	0.37	0.39	0.41	0.42	0.45	0.47	0.49	0.51	0.53	0.54	0.56	0.58	0.59	0.6	0.62	0.63	0.64	0.65	0.66	0.68	0.71	0.76	0.8	0.83	0.87	0.9	0.93	0.95	0.98	1	1.03	1.05	1	1.04	1.17	1.27	1.36	1.44	1.5	1.56
2011	0	0	0.03	0.05	0.07	0.09	0.11	0.13	0.14	0.17	0.19	0.21	0.23	0.25	0.26	0.28	0.3	0.31	0.32	0.34	0.35	0.36	0.37	0.38	0.4	0.43	0.48	0.52	0.55	0.59	0.62	0.65	0.67	0.7	0.72	0.75	0.77	0.72	0.76	0.89	0.99	1.08	1.16	1.22	1.28
2012	0	0	0	0	0	0	0	0	0	0	0	0	0	0.01	0.02	0.04	0.06	0.07	0.08	0.1	0.11	0.12	0.13	0.14	0.16	0.19	0.24	0.28	0.31	0.35	0.38	0.41	0.43	0.46	0.48	0.51	0.53	0.48	0.52	0.65	0.75	0.84	0.92	0.98	1.04
2013	0	0	0	0	0	0	0	0	0	0	0	0	0	0	0	0	0	0	0	0	0	0	0	0	0	0	0	0	0	0	0.03	0.06	0.08	0.11	0.13	0.16	0.18	0.13	0.17	0.3	0.4	0.49	0.57	0.63	0.69
2014	0	0	0	0	0	0	0	0	0	0	0	0	0	0	0	0	0	0	0	0	0	0	0	0	0	0	0	0	0	0	0	0	0	0	0	0	0	0	0	0	0	0	0	0.05	0.11
2101	0	0	0	0	0	0	0	0	0	0	0	0	0	0	0	0	0	0	0	0	0	0	0	0	0	0	0	0	0	0	0	0	0	0	0	0	0	0	0	0	0	0	0	0	0
2102	0	0	0	0	0	0	0	0	0	0	0	0	0	0	0	0	0	0	0	0	0	0	0	0	0	0	0	0	0	0	0	0	0	0	0	0	0	0	0	0	0	0.09	0.24	0.37	0.5
2103	0	0	0	0	0	0	0	0	0	0	0	0	0	0	0	0	0	0	0	0	0	0	0	0	0	0	0	0	0	0	0	0	0	0	0.02	0.05	0.09	0	0	0.19	0.37	0.52	0.67	0.8	0.93
2104	0	0	0	0	0	0	0	0	0	0	0	0	0	0	0	0	0	0	0	0	0	0	0	0	0	0	0	0	0	0.03	0.07	0.12	0.16	0.2	0.24	0.27	0.31	0.16	0.21	0.41	0.59	0.74	0.89	1.02	1.15
2105	0	0	0	0	0	0	0	0	0	0	0	0	0	0.01	0.03	0.04	0.05	0.07	0.08	0.09	0.1	0.12	0.13	0.14	0.16	0.19	0.25	0.3	0.34	0.39	0.43	0.48	0.52	0.56	0.6	0.63	0.67	0.52	0.57	0.77	0.95	1.1	1.25	1.38	1.51
2106	0.04	0.06	0.07	0.08	0.09	0.1	0.11	0.12	0.13	0.15	0.17	0.18	0.2	0.21	0.23	0.24	0.25	0.27	0.28	0.29	0.3	0.32	0.33	0.34	0.36	0.39	0.45	0.5	0.54	0.59	0.63	0.68	0.72	0.76	0.8	0.83	0.87	0.72	0.77	0.97	1.15	1.3	1.45	1.58	1.71
2107	0	0	0	0.01	0.02	0.03	0.04	0.05	0.06	0.08	0.1	0.11	0.13	0.14	0.16	0.17	0.18	0.2	0.21	0.22	0.23	0.25	0.26	0.27	0.29	0.32	0.38	0.43	0.47	0.52	0.56	0.61	0.65	0.69	0.73	0.76	0.8	0.65	0.7	0.9	1.08	1.23	1.38	1.51	1.64
2108	0	0	0	0	0.01	0.02	0.03	0.04	0.05	0.07	0.09	0.1	0.12	0.13	0.15	0.16	0.17	0.19	0.2	0.21	0.22	0.24	0.25	0.26	0.28	0.31	0.37	0.42	0.46	0.51	0.55	0.6	0.64	0.68	0.72	0.75	0.79	0.64	0.69	0.89	1.07	1.22	1.37	1.5	1.63
2109	0	0	0	0	0	0	0	0	0	0	0	0	0	0	0	0	0	0	0	0	0.01	0.03	0.04	0.05	0.07	0.1	0.16	0.21	0.25	0.3	0.34	0.39	0.43	0.47	0.51	0.54	0.58	0.43	0.48	0.68	0.86	1.01	1.16	1.29	1.42
2110	0	0	0	0	0	0	0	0	0	0	0	0	0	0	0	0	0	0	0	0	0	0	0	0	0	0	0	0	0	0	0	0	0	0	0.03	0.06	0.1	0	0	0.2	0.38	0.53	0.68	0.81	0.94
2111	0	0	0	0	0	0	0	0	0	0	0	0	0	0	0	0	0	0	0	0	0	0	0	0	0	0	0	0	0	0	0	0	0	0	0	0	0	0	0	0	0	0.06	0.21	0.34	0.47
2112	0	0	0	0	0	0	0	0	0	0	0	0	0	0	0	0	0	0	0	0	0	0	0	0	0	0	0	0	0	0	0	0	0	0	0	0	0	0	0	0	0	0	0	0	0
