# Supplementary material for: Assessment of Population Relevance of Endocrine-sensitive Apical Endpoints in Fish Chronic Studies Using Individual-Based Models
Source: Environ Sci Technol. 2025 Sep 30;59(40):21431–41. doi: 10.1021/acs.est.5c03364 (PMC12529950; doi:10.1021/acs.est.5c03364)
Supplement: Supplementary file 1 [file es5c03364_si_001.zip › Models/LJC-LowerMainstem/LJC-Lower_VelData.csv]

; Hydraulic file for Little Jones Creek, Lower site.
; Created for inSTREAM v. 5 from v. 4.2 depth-velocity output file		SFR 9 Dec 2011	Flow in m3/s
; Modified for inSTREAM 7 SFR 8 Aug 2019
45	Number of flows in table
	0.1	0.15	0.2	0.25	0.3	0.35	0.4	0.45	0.5	0.6	0.7	0.8	0.9	1	1.1	1.2	1.3	1.4	1.5	1.6	1.7	1.8	1.9	2	2.2	2.5	3	3.5	4	4.5	5	5.5	6	6.5	7	7.5	8	9	10	15	20	25	30	35	40
101	0	0	0	0	0	0	0	0	0	0	0	0	0	0	0	0	0	0	0	0	0	0	0	0	0	0	0	0	0	0	0	0	0	0	0	0	0	0	0	0	0	0	0	0	0
102	0	0	0	0	0	0	0	0	0	0	0	0	0	0	0	0	0	0	0	0	0	0	0	0	0	0	0	0	0	0	0	0	0	0	0	0	0	0	0	0	0	0	0	0	0
103	0	0	0	0	0	0	0	0	0	0	0	0	0	0	0	0	0	0	0	0	0	0	0	0	0	0	0	0	0	0	0	0	0	0	0	0	0	0	0	0	0	0	0	0	0.33
104	0	0	0	0	0.01	0.01	0.01	0.01	0.02	0.03	0.04	0.04	0.04	0.05	0.05	0.05	0.05	0.05	0.06	0.06	0.06	0.06	0.06	0.06	0.68	0.71	0.76	0.8	0.84	0.87	0.9	0.92	0.95	0.97	1	1.02	1.04	0.86	0.94	1.32	1.67	1.98	2.29	2.58	2.86
105	0.69	0.74	0.78	0.81	0.84	0.86	0.88	0.9	0.92	1.1	1.14	1.17	1.2	1.22	1.25	1.27	1.29	1.31	1.33	1.35	1.36	1.38	1.4	1.41	1.11	1.13	1.17	1.2	1.23	1.26	1.28	1.31	1.33	1.35	1.37	1.39	1.4	1.17	1.27	1.72	2.13	2.5	2.85	3.19	3.5
106	0.06	0.06	0.06	0.06	0.06	0.06	0.06	0.06	0.06	0.02	0.02	0.02	0.02	0.02	0.02	0.02	0.02	0.02	0.02	0.02	0.02	0.02	0.02	0.02	0.05	0.05	0.06	0.06	0.06	0.06	0.06	0.06	0.06	0.06	0.06	0.06	0.06	1.4	1.51	2.02	2.47	2.87	3.26	3.63	3.98
107	0.07	0.08	0.09	0.09	0.1	0.1	0.11	0.11	0.11	0.01	0.01	0.01	0.01	0.01	0.01	0.01	0.01	0.01	0.01	0.01	0.01	0.01	0.01	0.01	0.16	0.17	0.18	0.18	0.19	0.19	0.2	0.2	0.2	0.21	0.21	0.21	0.22	1.06	1.15	1.58	1.96	2.31	2.64	2.96	3.27
108	0	0	0	0	0	0	0	0	0	0	0	0	0	0	0	0	0	0	0	0	0	0	0	0	0	0	0	0	0	0	0	0	0	0	0	0	0	0	0	0	0.13	0.41	0.63	0.84	1.04
109	0	0	0	0	0	0	0	0	0	0	0	0	0	0	0	0	0	0	0	0	0	0	0	0	0	0	0	0	0	0	0	0	0	0	0	0	0	0	0	0	0	0	0	0	0
201	0	0	0	0	0	0	0	0	0	0	0	0	0	0	0	0	0	0	0	0	0	0	0	0	0	0	0	0	0	0	0	0	0	0	0	0	0	0	0	0	0	0	0	0	0
202	0	0	0	0	0	0	0	0	0	0	0	0	0	0	0	0	0	0	0	0	0	0	0	0	0	0	0	0	0	0	0	0	0	0	0	0	0	0	0	0	0	0	0	0.25	0.59
203	0	0	0	0	0	0	0	0	0	0	0	0	0	0	0	0	0	0	0	0	0	0	0	0	0	0	0	0	0	0	0	0	0	0	0	0	0	0	0	0.36	0.75	1.06	1.33	1.58	1.8
204	0	0	0	0.09	0.17	0.22	0.26	0.3	0.33	0.3	0.33	0.36	0.39	0.41	0.43	0.45	0.46	0.48	0.49	0.51	0.52	0.53	0.54	0.55	0.63	0.66	0.71	0.75	0.79	0.82	0.85	0.88	0.91	0.93	0.95	0.98	1	1.5	1.6	2.02	2.38	2.7	2.99	3.25	3.49
205	0.78	0.86	0.92	0.94	0.97	0.99	1.01	1.04	1.06	0.71	0.72	0.74	0.75	0.77	0.78	0.79	0.8	0.81	0.82	0.83	0.84	0.85	0.86	0.87	0.95	0.98	1.02	1.05	1.08	1.11	1.14	1.17	1.19	1.21	1.23	1.25	1.27	1.92	2.03	2.49	2.87	3.21	3.52	3.79	4.05
206	0.33	0.37	0.4	0.41	0.43	0.44	0.45	0.46	0.47	0.93	0.95	0.97	1	1.02	1.04	1.05	1.07	1.08	1.1	1.11	1.12	1.13	1.15	1.16	1.12	1.15	1.2	1.24	1.28	1.32	1.35	1.38	1.41	1.44	1.46	1.49	1.51	1.88	1.99	2.44	2.81	3.15	3.46	3.73	3.98
207	0	0	0	0	0	0	0	0	0	0.01	0.05	0.07	0.09	0.11	0.12	0.13	0.14	0.15	0.16	0.17	0.18	0.19	0.19	0.2	0.21	0.23	0.25	0.27	0.29	0.31	0.32	0.34	0.35	0.36	0.37	0.38	0.39	1.32	1.41	1.83	2.17	2.49	2.77	3.03	3.27
208	0	0	0	0	0	0	0	0	0	0	0	0	0	0	0	0.06	0.11	0.16	0.19	0.22	0.25	0.27	0.3	0.32	0.09	0.1	0.12	0.13	0.14	0.15	0.16	0.17	0.18	0.19	0.2	0.2	0.21	1.14	1.24	1.64	1.98	2.29	2.57	2.82	3.06
209	0	0	0	0	0	0	0	0	0	0	0	0	0	0	0	0	0	0	0	0	0	0	0	0	0	0	0	0	0	0	0	0	0	0	0	0	0	0	0	0.4	0.78	1.09	1.37	1.61	1.84
210	0	0	0	0	0	0	0	0	0	0	0	0	0	0	0	0	0	0	0	0	0	0	0	0	0	0	0	0	0	0	0	0	0	0	0	0	0	0	0	0	0	0	0	0.38	0.69
301	0	0	0	0	0	0	0	0	0	0	0	0	0	0	0	0	0	0	0	0	0	0	0	0	0	0	0	0	0	0	0	0	0	0	0	0	0	0	0	0	0	0	0	0	0
302	0	0	0	0	0	0	0	0	0	0	0	0	0	0	0	0	0	0	0	0	0	0	0	0	0	0	0	0	0	0	0	0	0	0	0	0	0	0	0	0	0	0	0	0	0
303	0	0	0	0	0	0	0	0	0	0	0	0	0	0	0	0	0	0	0	0	0	0	0	0	0	0	0	0	0	0	0	0	0	0	0	0	0	0	0	0	0.25	0.6	0.88	1.14	1.38
304	0	0	0	0	0	0	0	0	0	0	0	0	0	0	0	0	0	0	0	0	0	0	0	0	0	0	0	0	0	0	0.08	0.18	0.26	0.33	0.41	0.48	0.54	0.45	0.53	0.91	1.24	1.54	1.82	2.08	2.32
305	0	0	0	0	0	0	0	0	0	0	0	0	0	0	0	0	0.01	0.01	0.01	0.01	0.01	0.01	0.01	0.01	0.39	0.46	0.59	0.71	0.83	0.95	1.07	1.18	1.29	1.4	1.52	1.63	1.74	1.08	1.18	1.59	1.95	2.28	2.59	2.88	3.15
306	0.05	0.08	0.1	0.13	0.15	0.18	0.2	0.23	0.25	0.31	0.36	0.4	0.45	0.5	0.54	0.59	0.63	0.68	0.72	0.77	0.81	0.86	0.9	0.95	0.66	0.74	0.87	0.99	1.11	1.23	1.34	1.45	1.56	1.67	1.77	1.88	1.98	1.62	1.73	2.2	2.62	2.99	3.33	3.66	3.96
307	0.06	0.08	0.1	0.12	0.14	0.16	0.18	0.2	0.21	0.25	0.29	0.32	0.35	0.38	0.41	0.44	0.47	0.5	0.53	0.56	0.59	0.62	0.65	0.68	0.93	1.03	1.19	1.34	1.49	1.64	1.78	1.91	2.04	2.17	2.3	2.42	2.55	1.99	2.11	2.64	3.09	3.5	3.87	4.22	4.55
308	0.01	0.01	0.02	0.02	0.02	0.03	0.03	0.04	0.04	0.01	0.01	0.02	0.02	0.02	0.02	0.02	0.03	0.03	0.03	0.03	0.03	0.03	0.04	0.04	0.08	0.09	0.1	0.12	0.13	0.15	0.16	0.17	0.19	0.2	0.21	0.22	0.24	1.61	1.72	2.19	2.6	2.97	3.32	3.64	3.94
309	0	0	0	0	0	0	0	0	0	0	0	0	0	0	0	0	0	0	0	0	0	0	0	0	0	0	0	0	0	0	0	0	0	0	0	0	0	0	0	0.47	0.81	1.11	1.38	1.63	1.86
310	0	0	0	0	0	0	0	0	0	0	0	0	0	0	0	0	0	0	0	0	0	0	0	0	0	0	0	0	0	0	0	0	0	0	0	0	0	0	0	0	0	0	0	0.12	0.48
401	0	0	0	0	0	0	0	0	0	0	0	0	0	0	0	0	0	0	0	0	0	0	0	0	0	0	0	0	0	0	0	0	0	0	0	0	0	0	0	0	0	0	0	0	0
402	0	0	0	0	0	0	0	0	0	0	0	0	0	0	0	0	0	0	0	0	0	0	0	0	0	0	0	0	0	0	0	0	0	0	0	0	0	0	0	0	0	0	0	0	0
403	0	0	0	0	0	0	0	0	0	0	0	0	0	0	0	0	0	0	0	0	0	0	0	0	0	0	0	0	0	0	0	0	0	0	0	0	0	0	0	0	0	0.41	0.72	0.98	1.22
404	0	0	0	0	0	0	0	0	0	0	0	0	0	0	0	0	0	0	0	0	0	0	0	0	0	0	0	0	0	0.09	0.15	0.2	0.24	0.28	0.32	0.35	0.38	0.51	0.59	0.98	1.31	1.6	1.86	2.11	2.35
405	0	0	0	0.01	0.01	0.01	0.01	0.02	0.02	0.43	0.48	0.52	0.56	0.6	0.63	0.66	0.69	0.72	0.75	0.77	0.8	0.82	0.84	0.86	0.47	0.5	0.55	0.59	0.63	0.66	0.69	0.72	0.75	0.77	0.8	0.82	0.84	1.34	1.43	1.86	2.24	2.57	2.87	3.15	3.41
406	0.34	0.4	0.44	0.48	0.51	0.54	0.57	0.59	0.62	0.28	0.3	0.31	0.32	0.33	0.34	0.35	0.36	0.36	0.37	0.38	0.39	0.39	0.4	0.41	0.5	0.53	0.56	0.59	0.62	0.65	0.67	0.69	0.71	0.72	0.74	0.76	0.77	1.68	1.79	2.26	2.67	3.02	3.34	3.64	3.91
407	0.09	0.1	0.11	0.12	0.13	0.14	0.14	0.15	0.16	0.43	0.44	0.46	0.48	0.49	0.5	0.52	0.53	0.54	0.55	0.56	0.57	0.58	0.59	0.6	0.67	0.7	0.75	0.79	0.83	0.85	0.88	0.91	0.93	0.96	0.98	1	1.02	1.7	1.8	2.28	2.69	3.04	3.36	3.65	3.93
408	0	0	0	0.01	0.04	0.07	0.08	0.1	0.11	0.11	0.12	0.13	0.14	0.16	0.17	0.17	0.18	0.19	0.2	0.21	0.21	0.22	0.23	0.23	0.58	0.63	0.69	0.75	0.8	0.84	0.88	0.92	0.95	0.98	1.02	1.05	1.08	1.29	1.39	1.82	2.19	2.52	2.81	3.09	3.35
409	0	0	0	0	0	0	0	0	0	0	0	0	0	0	0	0	0	0	0	0	0	0	0	0	0	0	0	0	0	0	0	0	0	0	0	0	0	0	0	0	0	0	0	0	0
501	0	0	0	0	0	0	0	0	0	0	0	0	0	0	0	0	0	0	0	0	0	0	0	0	0	0	0	0	0	0	0	0	0	0	0	0	0	0	0	0	0	0	0	0	0
502	0	0	0	0	0	0	0	0	0	0	0	0	0	0	0	0	0	0	0	0	0	0	0	0	0	0	0	0	0	0	0	0	0	0	0	0	0	0	0	0	0	0	0	0	0
503	0	0	0	0	0	0	0	0	0	0	0	0	0	0	0	0	0	0	0	0	0	0	0	0	0	0	0	0	0	0	0	0	0	0	0	0	0	0	0	0.22	0.61	0.91	1.17	1.41	1.63
504	0.01	0.01	0.01	0.01	0.01	0.01	0.01	0.01	0.01	0.06	0.07	0.07	0.07	0.07	0.07	0.07	0.08	0.08	0.08	0.08	0.08	0.08	0.08	0.09	0.2	0.21	0.22	0.22	0.23	0.24	0.25	0.25	0.26	0.27	0.27	0.28	0.28	1.38	1.47	1.86	2.19	2.49	2.76	3.02	3.26
505	0.45	0.46	0.46	0.46	0.46	0.47	0.47	0.48	0.49	0.88	0.9	0.92	0.94	0.96	0.97	0.99	1.01	1.02	1.04	1.05	1.07	1.08	1.09	1.1	0.98	1.01	1.05	1.09	1.13	1.16	1.19	1.22	1.25	1.27	1.3	1.32	1.35	1.44	1.53	1.92	2.26	2.56	2.84	3.09	3.34
506	0	0.38	0.56	0.65	0.72	0.77	0.81	0.84	0.87	0.59	0.62	0.65	0.67	0.69	0.71	0.73	0.74	0.76	0.78	0.79	0.81	0.82	0.83	0.84	1.14	1.18	1.24	1.3	1.35	1.4	1.44	1.48	1.52	1.56	1.59	1.62	1.65	1.35	1.44	1.82	2.15	2.45	2.73	2.98	3.22
507	0.61	0.6	0.58	0.58	0.58	0.59	0.59	0.6	0.61	0.96	0.98	1	1.02	1.04	1.05	1.07	1.09	1.1	1.12	1.13	1.15	1.16	1.18	1.19	0.95	0.97	1.02	1.05	1.09	1.12	1.15	1.18	1.2	1.23	1.25	1.27	1.29	1.45	1.54	1.94	2.27	2.58	2.85	3.11	3.36
508	1.42	1.24	1.14	1.09	1.06	1.04	1.04	1.03	1.03	0.68	0.68	0.68	0.69	0.7	0.7	0.71	0.72	0.72	0.73	0.74	0.74	0.75	0.76	0.76	0.79	0.81	0.84	0.86	0.88	0.91	0.93	0.95	0.96	0.98	1	1.01	1.03	1.56	1.66	2.06	2.4	2.71	2.99	3.26	3.5
509	0.06	0.06	0.06	0.06	0.06	0.06	0.06	0.06	0.06	0.03	0.03	0.03	0.04	0.04	0.04	0.04	0.04	0.04	0.04	0.04	0.04	0.04	0.04	0.04	0.19	0.19	0.2	0.21	0.21	0.22	0.23	0.23	0.24	0.24	0.25	0.25	0.26	1.44	1.53	1.92	2.26	2.56	2.84	3.09	3.34
510	0	0	0	0	0	0	0	0	0	0	0	0	0	0	0	0	0	0	0	0	0	0	0	0	0	0	0	0	0	0	0	0	0	0	0	0	0	0	0	0	0	0	0	0	0
601	0	0	0	0	0	0	0	0	0	0	0	0	0	0	0	0	0	0	0	0	0	0	0	0	0	0	0	0	0	0	0	0	0	0	0	0	0	0	0	0	0	0	0	0	0
602	0	0	0	0	0	0	0	0	0	0	0	0	0	0	0	0	0	0	0	0	0	0	0	0	0	0	0	0	0	0	0	0	0	0	0	0	0	0	0	0	0	0	0	0	0
603	0	0	0	0	0	0	0	0	0	0	0	0	0	0	0	0	0	0	0	0	0	0	0	0	0	0	0	0	0	0	0	0	0	0	0	0	0	0	0.11	0.8	1.25	1.62	1.95	2.25	2.53
604	0	0	0	0.03	0.06	0.08	0.09	0.11	0.12	0.45	0.52	0.58	0.64	0.69	0.74	0.78	0.83	0.87	0.92	0.96	0.99	1.02	1.06	1.09	0.91	0.98	1.09	1.18	1.27	1.36	1.44	1.52	1.59	1.66	1.72	1.79	1.84	1.96	2.07	2.54	2.95	3.31	3.65	3.96	4.25
605	0.31	0.37	0.43	0.47	0.5	0.54	0.57	0.6	0.63	0.68	0.72	0.77	0.8	0.84	0.88	0.91	0.94	0.97	1	1.03	1.06	1.08	1.1	1.12	1.17	1.23	1.33	1.42	1.5	1.58	1.65	1.72	1.78	1.84	1.9	1.96	2.01	2.41	2.52	3	3.43	3.8	4.15	4.46	4.76
606	0.29	0.36	0.41	0.45	0.49	0.53	0.56	0.6	0.63	0.51	0.54	0.57	0.6	0.63	0.66	0.69	0.71	0.74	0.76	0.78	0.8	0.82	0.84	0.85	1.02	1.08	1.17	1.25	1.32	1.39	1.46	1.52	1.58	1.63	1.69	1.74	1.79	2.36	2.47	2.95	3.37	3.74	4.08	4.4	4.7
607	0	0	0	0	0	0	0	0	0	0	0	0	0	0	0	0	0	0	0	0	0.01	0.07	0.1	0.13	0.25	0.33	0.45	0.56	0.65	0.74	0.81	0.89	0.96	1.02	1.09	1.15	1.2	1.38	1.49	1.96	2.36	2.72	3.04	3.34	3.62
608	0	0	0	0	0	0	0	0	0	0	0	0	0	0	0	0	0	0	0	0	0	0	0	0	0	0	0	0	0	0	0	0	0	0	0	0	0.1	0.19	0.37	0.96	1.39	1.75	2.08	2.38	2.66
609	0	0	0	0	0	0	0	0	0	0	0	0	0	0	0	0	0	0	0	0	0	0	0	0	0	0	0	0	0	0	0	0	0	0	0	0	0	0	0	0	0	0	0	0	0
701	0	0	0	0	0	0	0	0	0	0	0	0	0	0	0	0	0	0	0	0	0	0	0	0	0	0	0	0	0	0	0	0	0	0	0	0	0	0	0	0	0	0	0	0	0
702	0	0	0	0	0	0	0	0	0	0	0	0	0	0	0	0	0	0	0	0	0	0	0	0	0	0	0	0	0	0	0	0	0	0	0	0	0	0	0	0	0	0	0	0	0
703	0	0	0	0	0	0	0	0	0	0	0	0	0	0	0	0	0	0	0	0	0	0	0	0	0	0	0	0	0	0	0	0	0	0	0	0	0	0	0	0	0	0.22	0.59	0.88	1.13
704	0	0	0	0	0.01	0.02	0.03	0.03	0.04	0.04	0.05	0.06	0.07	0.08	0.08	0.09	0.1	0.11	0.11	0.12	0.13	0.13	0.14	0.14	0.08	0.09	0.1	0.11	0.12	0.13	0.14	0.15	0.16	0.17	0.18	0.19	0.2	1.25	1.35	1.8	2.2	2.55	2.87	3.18	3.47
705	0.06	0.08	0.09	0.11	0.12	0.13	0.14	0.15	0.16	0.21	0.23	0.25	0.26	0.28	0.3	0.31	0.33	0.34	0.36	0.37	0.38	0.39	0.41	0.42	0.3	0.32	0.35	0.38	0.41	0.44	0.46	0.49	0.51	0.53	0.55	0.58	0.6	1.78	1.89	2.41	2.87	3.27	3.63	3.97	4.29
706	0.15	0.19	0.23	0.26	0.29	0.31	0.34	0.37	0.39	0.4	0.44	0.48	0.51	0.55	0.58	0.61	0.64	0.67	0.69	0.72	0.74	0.77	0.79	0.81	0.8	0.86	0.95	1.03	1.1	1.18	1.24	1.31	1.37	1.43	1.49	1.55	1.6	1.81	1.93	2.45	2.91	3.32	3.68	4.02	4.34
707	0	0.01	0.01	0.02	0.02	0.02	0.03	0.03	0.04	0.07	0.08	0.09	0.1	0.1	0.11	0.12	0.13	0.14	0.14	0.15	0.16	0.17	0.17	0.18	0.43	0.47	0.53	0.59	0.64	0.69	0.74	0.79	0.84	0.88	0.93	0.97	1.01	1.35	1.45	1.91	2.31	2.68	3.01	3.32	3.61
708	0	0	0	0	0	0	0	0	0	0	0	0	0	0	0	0	0	0	0	0.02	0.03	0.04	0.05	0.06	0.06	0.08	0.1	0.13	0.15	0.17	0.19	0.21	0.22	0.24	0.26	0.28	0.29	0.92	1.01	1.42	1.79	2.12	2.43	2.71	2.99
709	0	0	0	0	0	0	0	0	0	0	0	0	0	0	0	0	0	0	0	0	0	0	0	0	0	0	0	0	0	0	0	0	0	0	0	0	0	0	0	0	0	0	0	0	0
710	0	0	0	0	0	0	0	0	0	0	0	0	0	0	0	0	0	0	0	0	0	0	0	0	0	0	0	0	0	0	0	0	0	0	0	0	0	0	0	0	0	0	0	0	0
801	0	0	0	0	0	0	0	0	0	0	0	0	0	0	0	0	0	0	0	0	0	0	0	0	0	0	0	0	0	0	0	0	0	0	0	0	0	0	0	0	0	0	0	0	0
802	0	0	0	0	0	0	0	0	0	0	0	0	0	0	0	0	0	0	0	0	0	0	0	0	0	0	0	0	0	0	0	0	0	0	0	0	0	0	0	0	0	0	0	0.23	0.4
803	0	0	0	0	0	0	0	0	0	0	0	0	0	0	0	0	0	0	0	0	0	0	0	0	0	0	0	0	0	0	0.01	0.01	0.01	0.01	0.02	0.02	0.02	0.18	0.22	0.43	0.61	0.79	0.96	1.12	1.28
804	0	0.01	0.01	0.01	0.01	0.01	0.01	0.01	0.01	0.01	0.01	0.01	0.01	0.02	0.02	0.02	0.02	0.02	0.02	0.02	0.02	0.03	0.03	0.03	0.08	0.09	0.1	0.11	0.12	0.14	0.15	0.15	0.16	0.16	0.17	0.17	0.18	0.86	0.93	1.25	1.54	1.79	2.03	2.25	2.46
805	0.01	0.01	0.01	0.02	0.02	0.02	0.02	0.03	0.03	0.01	0.01	0.01	0.01	0.02	0.02	0.02	0.02	0.02	0.02	0.02	0.02	0.02	0.03	0.03	0.07	0.08	0.09	0.1	0.11	0.12	0.13	0.13	0.14	0.14	0.15	0.15	0.15	1.18	1.26	1.66	2	2.31	2.59	2.84	3.09
806	0.08	0.11	0.14	0.17	0.19	0.22	0.24	0.26	0.28	0.37	0.42	0.46	0.51	0.55	0.59	0.63	0.67	0.7	0.74	0.78	0.81	0.85	0.88	0.91	0.83	0.91	1.04	1.16	1.27	1.38	1.47	1.53	1.59	1.64	1.68	1.73	1.77	1.1	1.18	1.56	1.89	2.18	2.45	2.7	2.93
807	0.04	0.05	0.07	0.08	0.1	0.11	0.12	0.13	0.14	0.18	0.2	0.22	0.25	0.27	0.29	0.31	0.33	0.35	0.37	0.39	0.41	0.42	0.44	0.46	0.62	0.68	0.78	0.87	0.96	1.05	1.12	1.17	1.22	1.26	1.3	1.33	1.37	0.94	1.02	1.36	1.65	1.92	2.17	2.4	2.61
808	0	0	0	0	0.02	0.05	0.07	0.09	0.11	0.04	0.05	0.06	0.08	0.09	0.1	0.11	0.12	0.13	0.15	0.16	0.17	0.18	0.19	0.2	0.13	0.15	0.18	0.21	0.24	0.27	0.3	0.32	0.34	0.36	0.37	0.39	0.4	0.54	0.6	0.85	1.08	1.29	1.49	1.68	1.85
809	0	0	0	0	0	0	0	0	0	0	0	0	0	0	0	0	0	0	0	0	0	0	0	0	0	0	0	0	0	0	0	0.34	0.57	0.76	0.94	1.09	1.24	0.14	0.18	0.39	0.57	0.75	0.92	1.08	1.23
810	0	0	0	0	0	0	0	0	0	0	0	0	0	0	0	0	0	0	0	0	0	0	0	0	0	0	0	0.08	0.17	0.25	0.32	0.38	0.44	0.49	0.54	0.59	0.63	0.26	0.3	0.51	0.7	0.89	1.06	1.22	1.38
811	0	0	0	0	0	0	0	0	0	0	0	0	0	0	0	0	0	0	0	0	0	0	0	0	0	0	0	0	0	0	0	0	0	0	0	0	0	0	0	0	0	0	0	0	0
901	0	0	0	0	0	0	0	0	0	0	0	0	0	0	0	0	0	0	0	0	0	0	0	0	0	0	0	0	0	0	0	0	0	0	0	0	0	0	0	0	0	0	0	0	0
902	0	0	0	0	0	0	0	0	0	0	0	0	0	0	0	0	0	0	0	0	0	0	0	0	0	0	0	0	0	0	0	0	0	0	0	0	0	0.19	0.3	0.66	0.93	1.15	1.35	1.54	1.71
903	0	0	0.01	0.02	0.03	0.04	0.05	0.05	0.06	0.24	0.27	0.3	0.32	0.34	0.36	0.38	0.4	0.42	0.44	0.45	0.47	0.48	0.5	0.51	0.09	0.09	0.1	0.11	0.11	0.12	0.13	0.13	0.14	0.14	0.15	0.15	0.16	1.34	1.41	1.7	1.96	2.19	2.39	2.58	2.76
904	0	0	0	0	0.06	0.1	0.13	0.16	0.19	0.38	0.44	0.5	0.55	0.59	0.64	0.67	0.71	0.75	0.78	0.81	0.85	0.88	0.91	0.94	0.88	0.94	1.03	1.11	1.18	1.24	1.3	1.36	1.42	1.47	1.52	1.57	1.62	1.29	1.35	1.65	1.91	2.13	2.34	2.53	2.7
905	0.51	0.62	0.71	0.79	0.84	0.89	0.94	0.99	1.03	0.78	0.82	0.85	0.89	0.93	0.96	0.99	1.01	1.04	1.07	1.09	1.12	1.14	1.17	1.19	1.23	1.28	1.36	1.42	1.48	1.54	1.59	1.64	1.69	1.73	1.78	1.82	1.86	1.66	1.74	2.05	2.31	2.55	2.76	2.95	3.14
906	0.39	0.48	0.55	0.61	0.65	0.69	0.73	0.77	0.8	0.96	1.01	1.06	1.1	1.15	1.19	1.22	1.26	1.29	1.33	1.36	1.39	1.42	1.45	1.48	1.15	1.2	1.27	1.33	1.39	1.44	1.49	1.54	1.59	1.63	1.67	1.72	1.76	1.65	1.72	2.03	2.29	2.53	2.74	2.94	3.12
907	0	0	0	0.02	0.02	0.03	0.03	0.04	0.04	0.16	0.18	0.2	0.21	0.23	0.25	0.26	0.27	0.28	0.3	0.31	0.32	0.33	0.34	0.35	1.13	1.2	1.31	1.4	1.49	1.57	1.64	1.71	1.78	1.84	1.91	1.96	2.02	1.32	1.39	1.69	1.94	2.17	2.38	2.56	2.74
908	0	0	0	0	0	0	0	0	0	0	0	0	0	0	0.03	0.07	0.11	0.14	0.16	0.18	0.21	0.23	0.25	0.26	0.61	0.7	0.83	0.94	1.04	1.13	1.21	1.29	1.36	1.43	1.5	1.56	1.62	1.04	1.11	1.4	1.65	1.88	2.08	2.26	2.43
909	0	0	0	0	0	0	0	0	0	0	0	0	0	0	0	0	0	0	0	0	0	0	0	0	0	0	0.07	0.21	0.3	0.38	0.45	0.51	0.57	0.62	0.67	0.72	0.76	0.75	0.83	1.13	1.38	1.6	1.8	1.98	2.15
910	0	0	0	0	0	0	0	0	0	0	0	0	0	0	0	0	0	0	0	0	0	0	0	0	0	0	0	0	0	0	0	0	0	0	0	0	0	0	0.06	0.51	0.8	1.03	1.23	1.42	1.59
911	0	0	0	0	0	0	0	0	0	0	0	0	0	0	0	0	0	0	0	0	0	0	0	0	0	0	0	0	0	0	0	0	0	0	0	0	0	0	0	0	0	0	0.35	0.6	0.8
1001	0	0	0	0	0	0	0	0	0	0	0	0	0	0	0	0	0	0	0	0	0	0	0	0	0	0	0	0	0	0	0	0	0	0	0	0	0	0	0	0	0	0	0	0	0
1002	0	0	0	0	0	0	0	0	0	0	0	0	0	0	0	0	0	0	0	0	0	0	0	0	0	0	0	0	0	0	0	0	0	0	0	0	0	0	0	0	0	0	0	0	0
1003	0.01	0.01	0.01	0.01	0.01	0.01	0.01	0.01	0.01	0.08	0.09	0.09	0.1	0.1	0.1	0.11	0.11	0.12	0.12	0.12	0.12	0.13	0.13	0.13	0.18	0.19	0.2	0.21	0.22	0.23	0.24	0.25	0.25	0.26	0.26	0.27	0.27	1.55	1.67	2.21	2.7	3.15	3.57	3.97	4.36
1004	0.16	0.19	0.21	0.24	0.26	0.28	0.29	0.31	0.32	0.24	0.26	0.27	0.28	0.29	0.3	0.31	0.32	0.33	0.34	0.35	0.36	0.36	0.37	0.38	0.28	0.29	0.3	0.31	0.32	0.34	0.35	0.36	0.36	0.37	0.38	0.38	0.39	1.9	2.03	2.66	3.21	3.72	4.2	4.65	5.08
1005	0.13	0.16	0.19	0.22	0.25	0.27	0.29	0.32	0.34	0.43	0.47	0.5	0.53	0.56	0.58	0.61	0.63	0.65	0.67	0.69	0.71	0.73	0.75	0.77	0.76	0.79	0.85	0.9	0.94	0.98	1.02	1.05	1.09	1.11	1.14	1.16	1.19	1.35	1.46	1.96	2.41	2.83	3.22	3.6	3.96
1006	0	0	0	0.01	0.01	0.01	0.02	0.02	0.02	0.12	0.14	0.16	0.17	0.19	0.2	0.21	0.22	0.24	0.25	0.26	0.27	0.28	0.29	0.3	0.47	0.5	0.55	0.59	0.63	0.66	0.7	0.73	0.75	0.78	0.8	0.82	0.85	1.07	1.16	1.6	2	2.38	2.73	3.07	3.4
1007	0	0	0	0	0	0	0	0	0	0	0	0	0	0.03	0.05	0.06	0.08	0.09	0.1	0.11	0.12	0.13	0.14	0.15	0.52	0.59	0.69	0.78	0.86	0.94	1.01	1.07	1.13	1.18	1.23	1.27	1.32	0.82	0.91	1.3	1.66	2.01	2.33	2.64	2.94
1008	0	0	0	0	0	0	0	0	0	0	0	0	0	0	0	0	0	0	0	0	0	0	0	0	0	0	0	0	0	0	0	0	0.05	0.17	0.26	0.34	0.4	0.32	0.39	0.73	1.03	1.33	1.6	1.87	2.13
1009	0	0	0	0	0	0	0	0	0	0	0	0	0	0	0	0	0	0	0	0	0	0	0	0	0	0	0	0	0	0	0	0	0	0	0	0	0	0	0	0	0	0.15	0.47	0.73	0.97
1010	0	0	0	0	0	0	0	0	0	0	0	0	0	0	0	0	0	0	0	0	0	0	0	0	0	0	0	0	0	0	0	0	0	0	0	0	0	0	0	0	0	0.02	0.41	0.67	0.91
1101	0	0	0	0	0	0	0	0	0	0	0	0	0	0	0	0	0	0	0	0	0	0	0	0	0	0	0	0	0	0	0	0	0	0	0	0	0	0	0	0	0	0	0	0	0
1102	0	0	0	0	0	0	0	0	0	0	0	0	0	0	0	0	0	0	0	0	0	0	0	0	0	0	0	0	0	0	0	0	0	0	0	0	0	0	0	0.04	0.46	0.75	1.01	1.25	1.48
1103	0.07	0.11	0.14	0.17	0.2	0.23	0.26	0.28	0.31	0.35	0.4	0.45	0.5	0.55	0.59	0.64	0.68	0.73	0.77	0.82	0.86	0.9	0.94	0.98	0.78	0.86	0.99	1.11	1.23	1.35	1.46	1.57	1.67	1.77	1.87	1.97	2.07	2.35	2.52	3.24	3.79	4.28	4.73	5.14	5.52
1104	0.01	0.01	0.01	0.02	0.02	0.02	0.03	0.03	0.03	0.1	0.12	0.13	0.15	0.16	0.18	0.19	0.21	0.22	0.24	0.25	0.26	0.28	0.29	0.3	0.52	0.58	0.67	0.76	0.85	0.93	1.01	1.1	1.17	1.25	1.33	1.4	1.47	1.77	1.91	2.5	2.96	3.38	3.76	4.11	4.44
1105	0.02	0.03	0.04	0.06	0.07	0.09	0.1	0.12	0.13	0.01	0.02	0.02	0.02	0.03	0.03	0.03	0.03	0.04	0.04	0.04	0.04	0.05	0.05	0.05	0.32	0.36	0.43	0.5	0.56	0.63	0.69	0.75	0.81	0.87	0.93	0.99	1.05	1.27	1.38	1.87	2.27	2.63	2.96	3.27	3.56
1106	0	0	0	0	0	0	0	0	0	0	0.01	0.03	0.05	0.07	0.09	0.11	0.12	0.14	0.16	0.18	0.2	0.22	0.23	0.25	0.29	0.34	0.43	0.52	0.6	0.69	0.77	0.86	0.94	1.03	1.11	1.19	1.27	0.95	1.04	1.47	1.83	2.15	2.46	2.74	3.01
1107	0	0	0	0	0	0	0	0	0	0	0	0	0	0	0	0	0	0	0	0	0	0	0	0	0	0	0	0	0.01	0.01	0.01	0.02	0.02	0.02	0.02	0.03	0.03	0.6	0.68	1.06	1.38	1.68	1.96	2.23	2.47
1108	0	0	0	0	0	0	0	0	0	0	0	0	0	0	0	0	0	0	0	0	0	0	0	0	0	0	0	0	0	0	0	0	0	0	0	0	0	0.15	0.25	0.62	0.93	1.21	1.48	1.72	1.96
1109	0	0	0	0	0	0	0	0	0	0	0	0	0	0	0	0	0	0	0	0	0	0	0	0	0	0	0	0	0	0	0	0	0	0	0	0	0	0	0	0	0.31	0.62	0.89	1.13	1.36
1110	0	0	0	0	0	0	0	0	0	0	0	0	0	0	0	0	0	0	0	0	0	0	0	0	0	0	0	0	0	0	0	0	0	0	0	0	0	0	0	0	0	0	0	0	0
1201	0	0	0	0	0	0	0	0	0	0	0	0	0	0	0	0	0	0	0	0	0	0	0	0	0	0	0	0	0	0	0	0	0	0	0	0	0	0	0	0	0	0	0	0	0
1202	0	0	0	0	0	0	0	0	0	0	0	0	0	0	0	0	0	0	0	0	0	0	0	0	0	0	0	0	0	0	0	0	0	0.12	0.19	0.25	0.31	0.32	0.4	0.76	1.05	1.31	1.54	1.74	1.93
1203	0.24	0.3	0.35	0.4	0.43	0.44	0.45	0.46	0.47	0.52	0.55	0.58	0.61	0.63	0.65	0.67	0.69	0.71	0.73	0.75	0.76	0.78	0.79	0.81	1.21	1.28	1.39	1.5	1.59	1.68	1.76	1.84	1.91	1.96	2	2.05	2.1	2.09	2.2	2.68	3.07	3.41	3.72	3.99	4.22
1204	0.09	0.12	0.14	0.16	0.18	0.18	0.19	0.19	0.2	0.37	0.4	0.42	0.44	0.46	0.48	0.49	0.51	0.53	0.54	0.56	0.57	0.59	0.6	0.61	0.98	1.05	1.15	1.24	1.33	1.41	1.49	1.56	1.63	1.67	1.72	1.76	1.81	1.76	1.86	2.3	2.66	2.98	3.27	3.52	3.74
1205	0.06	0.14	0.21	0.27	0.32	0.35	0.38	0.4	0.43	0.41	0.45	0.49	0.53	0.57	0.6	0.63	0.66	0.69	0.72	0.75	0.77	0.8	0.82	0.85	0.31	0.33	0.37	0.41	0.45	0.48	0.51	0.54	0.57	0.59	0.61	0.63	0.65	1.39	1.48	1.87	2.21	2.5	2.76	3	3.21
1206	0	0	0	0	0	0.23	0.36	0.46	0.54	0.25	0.31	0.35	0.4	0.44	0.48	0.51	0.55	0.58	0.61	0.64	0.67	0.7	0.73	0.76	0.66	0.72	0.83	0.92	1.02	1.1	1.18	1.26	1.33	1.38	1.44	1.49	1.54	1.22	1.3	1.68	2.01	2.29	2.55	2.77	2.98
1207	0	0	0	0	0	0	0	0	0	0	0	0.11	0.19	0.25	0.3	0.35	0.4	0.44	0.48	0.52	0.56	0.59	0.63	0.66	0.58	0.66	0.78	0.89	1	1.1	1.19	1.28	1.37	1.43	1.49	1.55	1.62	1.07	1.15	1.52	1.83	2.11	2.36	2.58	2.78
1208	0	0	0	0	0	0	0	0	0	0	0	0	0	0	0	0	0	0	0	0	0	0	0	0	0	0	0	0	0	0	0	0	0	0.12	0.24	0.34	0.42	0.29	0.38	0.74	1.03	1.28	1.52	1.72	1.91
1209	0	0	0	0	0	0	0	0	0	0	0	0	0	0	0	0	0	0	0	0	0	0	0	0	0	0	0	0	0	0	0	0	0	0	0	0	0	0	0	0	0	0	0	0.2	0.49
1210	0	0	0	0	0	0	0	0	0	0	0	0	0	0	0	0	0	0	0	0	0	0	0	0	0	0	0	0	0	0	0	0	0	0	0	0	0	0	0	0	0	0	0	0	0
1301	0	0	0	0	0	0	0	0	0	0	0	0	0	0	0	0	0	0	0	0	0	0	0	0	0	0	0	0	0	0	0	0	0	0	0	0	0	0	0	0	0	0	0	0	0
1302	0	0	0	0	0	0	0	0	0	0	0	0	0	0	0	0	0	0	0	0	0	0	0	0	0	0	0	0	0	0	0	0	0	0	0	0	0	0	0	0	0	0	0.25	0.65	0.97
1303	0	0	0	0	0	0	0	0	0	0	0	0	0	0	0	0	0	0	0	0	0	0	0	0	0	0	0	0	0	0	0	0	0.07	0.15	0.21	0.26	0.31	0.63	0.73	1.18	1.58	1.95	2.3	2.62	2.93
1304	0.01	0.01	0.01	0.02	0.02	0.02	0.02	0.03	0.03	0.21	0.24	0.26	0.28	0.3	0.32	0.34	0.36	0.37	0.39	0.4	0.42	0.44	0.45	0.47	0.52	0.56	0.63	0.69	0.74	0.8	0.85	0.9	0.94	0.99	1.03	1.07	1.11	1.74	1.86	2.42	2.92	3.38	3.81	4.2	4.56
1305	0.05	0.06	0.07	0.09	0.1	0.11	0.11	0.12	0.13	0.2	0.22	0.24	0.26	0.27	0.29	0.3	0.32	0.33	0.34	0.35	0.37	0.38	0.39	0.4	0.52	0.56	0.62	0.68	0.73	0.78	0.83	0.87	0.91	0.95	0.99	1.03	1.06	1.91	2.03	2.62	3.14	3.62	4.06	4.47	4.84
1306	0.31	0.38	0.43	0.48	0.53	0.57	0.61	0.65	0.68	0.57	0.61	0.65	0.69	0.73	0.76	0.79	0.83	0.86	0.89	0.92	0.94	0.97	1	1.02	1.11	1.18	1.29	1.4	1.49	1.59	1.67	1.76	1.83	1.9	1.97	2.03	2.1	2.26	2.4	3.04	3.61	4.13	4.6	5.04	5.44
1307	0.12	0.15	0.18	0.21	0.23	0.25	0.27	0.29	0.31	0.45	0.49	0.53	0.57	0.6	0.63	0.66	0.69	0.72	0.75	0.78	0.8	0.83	0.85	0.88	0.73	0.78	0.86	0.94	1.01	1.07	1.14	1.2	1.25	1.3	1.35	1.4	1.45	1.97	2.1	2.69	3.22	3.71	4.15	4.56	4.95
1308	0.04	0.07	0.1	0.12	0.14	0.16	0.18	0.19	0.21	0.23	0.26	0.28	0.31	0.33	0.35	0.37	0.39	0.41	0.43	0.44	0.46	0.48	0.49	0.51	0.65	0.71	0.79	0.87	0.94	1.01	1.08	1.14	1.2	1.25	1.31	1.36	1.41	1.72	1.84	2.4	2.9	3.35	3.78	4.17	4.53
1309	0	0	0	0	0	0	0	0	0	0	0	0	0	0	0	0	0	0	0	0	0	0	0	0	0	0	0	0	0	0	0	0	0	0	0	0	0	0.18	0.31	0.78	1.18	1.53	1.87	2.17	2.47
1310	0	0	0	0	0	0	0	0	0	0	0	0	0	0	0	0	0	0	0	0	0	0	0	0	0	0	0	0	0	0	0	0	0	0	0	0	0	0	0	0	0	0	0	0.06	0.54
1311	0	0	0	0	0	0	0	0	0	0	0	0	0	0	0	0	0	0	0	0	0	0	0	0	0	0	0	0	0	0	0	0	0	0	0	0	0	0	0	0	0	0	0	0	0
1401	0	0	0	0	0	0	0	0	0	0	0	0	0	0	0	0	0	0	0	0	0	0	0	0	0	0	0	0	0	0	0	0	0	0	0	0	0	0	0	0	0	0	0	0	0
1402	0	0	0	0	0	0	0	0	0	0	0	0	0	0	0	0	0	0	0	0	0	0	0	0	0	0	0	0	0	0	0	0	0	0	0	0	0	0	0	0	0	0	0	0	0
1403	0	0	0	0	0	0	0	0	0	0	0	0	0	0	0	0	0	0	0	0	0	0	0	0	0	0	0	0	0	0	0	0	0	0	0	0	0	0	0	0	0.46	0.82	1.12	1.4	1.65
1404	0	0	0	0	0	0	0	0	0	0	0	0	0	0	0	0	0	0	0	0	0	0	0	0	0	0	0	0	0	0	0	0	0	0	0	0	0.07	0.4	0.5	0.93	1.29	1.61	1.91	2.19	2.46
1405	0	0	0	0	0.12	0.22	0.29	0.36	0.43	0.19	0.23	0.26	0.3	0.33	0.36	0.39	0.41	0.44	0.47	0.49	0.52	0.54	0.56	0.58	0.53	0.58	0.66	0.73	0.8	0.87	0.93	0.99	1.04	1.1	1.15	1.2	1.24	1.39	1.51	1.99	2.41	2.78	3.12	3.44	3.75
1406	0.12	0.15	0.18	0.21	0.23	0.24	0.26	0.28	0.29	0.37	0.4	0.43	0.46	0.49	0.51	0.54	0.56	0.58	0.6	0.62	0.64	0.66	0.68	0.7	0.94	1.01	1.11	1.2	1.28	1.36	1.43	1.5	1.57	1.63	1.69	1.75	1.81	1.87	2	2.55	3.01	3.42	3.79	4.14	4.47
1407	0.3	0.37	0.42	0.48	0.51	0.55	0.58	0.61	0.64	0.77	0.83	0.88	0.93	0.98	1.03	1.07	1.11	1.15	1.19	1.23	1.26	1.3	1.33	1.37	1.42	1.51	1.64	1.77	1.88	1.99	2.09	2.18	2.27	2.36	2.44	2.52	2.58	2.14	2.29	2.88	3.36	3.8	4.2	4.56	4.91
1408	0.06	0.08	0.09	0.1	0.11	0.12	0.13	0.14	0.14	0.09	0.1	0.11	0.11	0.12	0.12	0.13	0.14	0.14	0.15	0.15	0.16	0.16	0.16	0.17	0.09	0.09	0.1	0.11	0.12	0.13	0.13	0.14	0.14	0.15	0.16	0.16	0.17	1.99	2.13	2.7	3.17	3.59	3.97	4.33	4.67
1409	0	0	0	0	0	0	0	0	0	0	0	0	0	0	0	0	0	0	0	0	0	0	0	0	0	0	0	0	0	0	0	0	0	0	0	0	0	0	0	0.42	0.81	1.14	1.43	1.71	1.97
1410	0	0	0	0	0	0	0	0	0	0	0	0	0	0	0	0	0	0	0	0	0	0	0	0	0	0	0	0	0	0	0	0	0	0	0	0	0	0	0	0	0	0.19	0.59	0.9	1.17
1501	0	0	0	0	0	0	0	0	0	0	0	0	0	0	0	0	0	0	0	0	0	0	0	0	0	0	0	0	0	0	0	0	0	0	0	0	0	0	0	0	0	0	0	0	0
1502	0	0	0	0	0	0	0	0	0	0	0	0	0	0	0	0	0	0	0	0	0	0	0	0	0	0	0	0	0	0	0	0	0	0	0	0	0	0	0	0	0	0	0	0	0
1503	0	0	0	0	0	0	0	0	0	0	0	0	0	0	0	0	0	0	0	0	0	0	0	0	0	0	0	0	0	0.02	0.06	0.09	0.11	0.14	0.16	0.18	0.19	0.47	0.55	0.92	1.23	1.5	1.76	2	2.23
1504	0	0	0	0	0	0	0	0	0	0	0	0	0	0	0	0	0.05	0.08	0.1	0.13	0.15	0.17	0.18	0.2	0.48	0.56	0.69	0.8	0.9	1	1.08	1.17	1.25	1.33	1.4	1.47	1.55	1.04	1.12	1.48	1.8	2.1	2.37	2.62	2.86
1505	0	0	0	0	0	0	0	0	0	0	0.09	0.15	0.2	0.24	0.28	0.31	0.34	0.37	0.4	0.42	0.45	0.47	0.49	0.52	0.62	0.68	0.78	0.87	0.95	1.03	1.1	1.17	1.24	1.3	1.37	1.43	1.49	1.22	1.3	1.67	2	2.3	2.58	2.84	3.09
1506	1.43	1.26	1.26	1.3	1.34	1.39	1.44	1.49	1.54	1.41	1.46	1.52	1.58	1.64	1.7	1.76	1.81	1.87	1.92	1.97	2.02	2.07	2.12	2.16	1.67	1.76	1.9	2.04	2.16	2.28	2.39	2.5	2.6	2.71	2.8	2.9	2.99	1.69	1.78	2.19	2.55	2.87	3.17	3.46	3.73
1507	0.17	0.28	0.34	0.38	0.42	0.45	0.48	0.51	0.54	0.79	0.83	0.88	0.93	0.98	1.02	1.06	1.11	1.14	1.18	1.22	1.26	1.29	1.33	1.36	1.63	1.73	1.89	2.04	2.18	2.32	2.44	2.56	2.68	2.79	2.9	3	3.11	1.54	1.63	2.02	2.37	2.69	2.98	3.26	3.52
1508	0.03	0.02	0.02	0.02	0.02	0.02	0.02	0.02	0.02	0.04	0.04	0.04	0.04	0.04	0.04	0.04	0.05	0.05	0.05	0.05	0.05	0.05	0.05	0.05	0.63	0.66	0.71	0.75	0.8	0.83	0.87	0.91	0.94	0.98	1.01	1.04	1.07	1.88	1.97	2.39	2.77	3.1	3.42	3.71	3.99
1509	0	0	0	0	0	0	0	0	0	0	0	0	0	0	0	0	0	0	0	0	0	0	0	0	0	0	0	0	0	0	0	0	0	0	0	0	0	0	0	0	0	0	0	0	0
1510	0	0	0	0	0	0	0	0	0	0	0	0	0	0	0	0	0	0	0	0	0	0	0	0	0	0	0	0	0	0	0	0	0	0	0	0	0	0	0	0	0	0	0	0	0
1601	0	0	0	0	0	0	0	0	0	0	0	0	0	0	0	0	0	0	0	0	0	0	0	0	0	0	0	0	0	0	0	0	0	0	0	0	0	0	0	0	0	0	0	0	0
1602	0	0	0	0	0	0	0	0	0	0	0	0	0	0	0	0	0	0	0	0	0	0	0	0	0	0	0	0	0	0	0	0	0	0	0	0	0	0	0	0	0	0.32	0.65	0.93	1.18
1603	0	0	0	0	0	0	0	0	0	0	0	0	0	0	0	0	0	0	0	0	0	0	0	0	0	0	0	0.09	0.15	0.2	0.23	0.27	0.3	0.33	0.35	0.37	0.4	0.72	0.81	1.21	1.56	1.89	2.19	2.48	2.75
1604	0	0	0	0	0	0	0	0	0	0	0	0	0	0	0	0.03	0.1	0.15	0.2	0.23	0.26	0.29	0.32	0.35	0.2	0.23	0.28	0.31	0.34	0.37	0.4	0.42	0.44	0.46	0.48	0.5	0.51	1.06	1.15	1.58	1.96	2.31	2.63	2.94	3.24
1605	0	0	0	0	0	0	0	0	0	0	0	0.01	0.09	0.14	0.18	0.22	0.25	0.28	0.3	0.33	0.35	0.37	0.39	0.41	0.58	0.64	0.73	0.8	0.86	0.91	0.97	1.01	1.06	1.1	1.14	1.17	1.21	1.17	1.27	1.7	2.1	2.45	2.78	3.1	3.4
1606	0	0	0.06	0.11	0.14	0.17	0.2	0.23	0.25	0.3	0.34	0.37	0.41	0.44	0.46	0.49	0.51	0.53	0.55	0.56	0.58	0.59	0.61	0.62	0.66	0.69	0.74	0.79	0.82	0.86	0.89	0.92	0.95	0.97	1	1.02	1.05	1.49	1.59	2.07	2.5	2.88	3.24	3.57	3.9
1607	0.47	0.55	0.6	0.65	0.69	0.73	0.77	0.81	0.84	0.67	0.71	0.75	0.78	0.81	0.84	0.86	0.88	0.9	0.92	0.94	0.95	0.96	0.98	0.99	1.03	1.07	1.11	1.15	1.18	1.21	1.24	1.27	1.3	1.32	1.35	1.37	1.39	2.05	2.17	2.73	3.22	3.66	4.06	4.45	4.81
1608	0.08	0.1	0.11	0.12	0.13	0.14	0.14	0.15	0.16	0.07	0.08	0.08	0.09	0.09	0.09	0.1	0.1	0.1	0.1	0.1	0.11	0.11	0.11	0.11	0.36	0.37	0.39	0.4	0.42	0.43	0.44	0.45	0.46	0.47	0.48	0.49	0.5	1.9	2.02	2.55	3.02	3.45	3.84	4.21	4.56
1609	0.3	0.35	0.38	0.4	0.43	0.45	0.47	0.49	0.51	0.97	1.03	1.08	1.13	1.17	1.21	1.24	1.27	1.29	1.31	1.33	1.35	1.37	1.39	1.4	1.03	1.06	1.11	1.14	1.17	1.2	1.22	1.25	1.27	1.3	1.32	1.34	1.36	2.17	2.3	2.88	3.38	3.84	4.26	4.65	5.03
1610	0	0	0	0	0	0	0	0	0	0	0	0	0	0	0	0	0	0	0	0	0	0	0	0	0	0	0	0	0	0	0	0	0	0	0	0	0	0	0	0	0	0	0	0	0
1701	0	0	0	0	0	0	0	0	0	0	0	0	0	0	0	0	0	0	0	0	0	0	0	0	0	0	0	0	0	0	0	0	0	0	0	0	0	0	0	0	0	0	0	0	0
1702	0	0	0	0	0	0	0	0	0	0	0	0	0	0	0	0	0	0	0	0	0	0	0	0	0	0	0	0	0	0	0	0	0	0	0	0	0	0	0	0	0	0	0	0	0
1703	0	0	0	0	0	0	0	0	0	0	0	0	0	0	0	0	0	0	0	0	0	0	0	0	0.04	0.08	0.13	0.17	0.2	0.24	0.27	0.3	0.33	0.36	0.38	0.41	0.43	0.99	1.1	1.61	2.08	2.53	2.96	3.37	3.77
1704	0	0	0	0	0	0	0	0	0	0	0	0	0.03	0.06	0.09	0.12	0.14	0.16	0.18	0.2	0.21	0.23	0.25	0.26	0.25	0.29	0.34	0.39	0.44	0.48	0.52	0.56	0.6	0.64	0.68	0.71	0.75	1.29	1.41	1.97	2.48	2.96	3.42	3.87	4.29
1705	0	0	0	0.01	0.01	0.01	0.02	0.02	0.02	0.22	0.25	0.28	0.31	0.34	0.36	0.39	0.41	0.43	0.45	0.47	0.49	0.51	0.53	0.54	0.55	0.6	0.67	0.74	0.8	0.86	0.92	0.97	1.03	1.08	1.13	1.17	1.22	1.69	1.82	2.45	3.02	3.56	4.07	4.55	5.03
1706	0.13	0.18	0.22	0.25	0.28	0.31	0.34	0.37	0.39	0.33	0.36	0.39	0.42	0.44	0.46	0.48	0.5	0.52	0.54	0.55	0.57	0.59	0.6	0.62	0.75	0.8	0.88	0.95	1.02	1.08	1.14	1.2	1.25	1.31	1.36	1.41	1.46	2.15	2.31	3.02	3.67	4.28	4.85	5.4	5.92
1707	0.18	0.22	0.25	0.28	0.31	0.33	0.36	0.38	0.4	0.47	0.5	0.53	0.56	0.58	0.61	0.63	0.65	0.67	0.69	0.71	0.72	0.74	0.76	0.77	0.72	0.75	0.82	0.87	0.92	0.97	1.02	1.07	1.11	1.15	1.19	1.23	1.27	2.83	3.01	3.87	4.64	5.36	6.03	6.67	7.28
1708	0	0	0	0	0	0	0	0	0	0	0	0	0	0	0	0	0	0	0	0	0	0	0	0	0	0	0	0	0	0	0	0	0	0	0	0	0	0	0	0	0	0	0	0	0
1801	0	0	0	0	0	0	0	0	0	0	0	0	0	0	0	0	0	0	0	0	0	0	0	0	0	0	0	0	0	0	0	0	0	0	0	0	0	0	0	0	0	0	0	0	0
1802	0	0	0	0	0	0	0	0	0	0	0	0	0	0	0	0	0	0	0	0	0	0	0	0	0	0	0	0	0	0	0	0	0	0	0	0	0	0	0	0	0	0	0	0	0
1803	0	0	0	0	0	0	0	0	0	0	0	0	0	0	0	0	0	0	0	0	0	0	0	0	0	0	0	0	0	0	0	0.03	0.09	0.14	0.19	0.23	0.27	0.25	0.31	0.57	0.82	1.06	1.3	1.53	1.76
1804	0	0	0	0	0	0	0	0	0	0	0	0.01	0.02	0.03	0.04	0.04	0.05	0.06	0.06	0.07	0.08	0.08	0.09	0.1	0.2	0.23	0.29	0.35	0.4	0.46	0.51	0.57	0.62	0.66	0.71	0.76	0.81	0.64	0.71	1.04	1.35	1.66	1.94	2.22	2.5
1805	0	0	0.01	0.01	0.01	0.01	0.01	0.02	0.02	0.1	0.11	0.13	0.14	0.16	0.17	0.19	0.2	0.21	0.23	0.24	0.26	0.27	0.28	0.3	0.43	0.48	0.56	0.64	0.72	0.79	0.86	0.93	1	1.07	1.13	1.2	1.26	0.92	1	1.4	1.77	2.12	2.46	2.79	3.1
1806	0.02	0.03	0.04	0.05	0.05	0.06	0.07	0.08	0.08	0.18	0.2	0.23	0.25	0.27	0.3	0.32	0.34	0.36	0.38	0.4	0.42	0.44	0.46	0.48	0.33	0.37	0.42	0.48	0.53	0.58	0.63	0.67	0.72	0.76	0.8	0.84	0.89	1.18	1.29	1.76	2.2	2.6	2.99	3.36	3.72
1807	0.07	0.09	0.11	0.14	0.16	0.18	0.2	0.22	0.24	0.17	0.19	0.21	0.23	0.25	0.27	0.28	0.3	0.32	0.34	0.35	0.37	0.38	0.4	0.42	0.58	0.64	0.73	0.82	0.9	0.98	1.05	1.12	1.19	1.26	1.32	1.38	1.45	1.6	1.73	2.33	2.87	3.37	3.84	4.29	4.72
1808	0.03	0.04	0.05	0.06	0.07	0.08	0.09	0.1	0.11	0.19	0.22	0.24	0.27	0.29	0.31	0.33	0.35	0.38	0.4	0.42	0.44	0.46	0.48	0.49	0.48	0.53	0.61	0.68	0.76	0.82	0.89	0.96	1.02	1.07	1.13	1.19	1.24	1.33	1.44	1.95	2.42	2.86	3.28	3.67	4.05
1809	0.02	0.02	0.03	0.04	0.04	0.05	0.05	0.06	0.07	0.01	0.01	0.01	0.01	0.01	0.02	0.02	0.02	0.02	0.02	0.02	0.02	0.02	0.02	0.03	0.03	0.03	0.04	0.04	0.04	0.05	0.05	0.06	0.06	0.06	0.07	0.07	0.07	1.12	1.22	1.68	2.1	2.49	2.87	3.23	3.57
1810	0	0	0	0	0	0	0	0	0	0	0	0	0	0	0	0	0	0	0	0	0	0	0	0	0	0	0	0	0	0	0	0	0	0	0	0	0	0	0	0	0	0	0	0	0
1901	0	0	0	0	0	0	0	0	0	0	0	0	0	0	0	0	0	0	0	0	0	0	0	0	0	0	0	0	0	0	0	0	0	0	0	0	0	0	0	0	0	0	0	0	0
1902	0	0	0	0	0	0	0	0	0	0	0	0	0	0	0	0	0	0	0	0	0	0	0	0	0	0	0	0	0	0	0	0	0	0	0	0	0	0	0	0	0	0	0	0	0
1903	0	0	0	0	0	0	0	0	0	0	0	0	0	0	0	0	0	0	0	0	0	0	0	0	0	0	0	0	0	0	0	0	0	0	0	0	0	0.07	0.11	0.28	0.44	0.59	0.74	0.89	1.04
1904	0	0	0	0	0	0	0	0	0	0	0.01	0.02	0.03	0.03	0.04	0.05	0.05	0.06	0.06	0.07	0.07	0.08	0.08	0.09	0.11	0.13	0.16	0.18	0.21	0.23	0.25	0.27	0.3	0.32	0.34	0.35	0.37	0.42	0.47	0.69	0.9	1.1	1.3	1.49	1.68
1905	0.01	0.02	0.03	0.03	0.04	0.04	0.05	0.05	0.06	0.18	0.2	0.22	0.25	0.27	0.29	0.3	0.32	0.34	0.36	0.38	0.39	0.41	0.43	0.44	0.34	0.37	0.42	0.47	0.51	0.55	0.59	0.63	0.67	0.71	0.75	0.78	0.81	0.6	0.66	0.92	1.18	1.42	1.65	1.87	2.08
1906	0.02	0.02	0.03	0.03	0.04	0.04	0.04	0.05	0.05	0.27	0.29	0.32	0.34	0.36	0.39	0.41	0.43	0.45	0.47	0.48	0.5	0.52	0.54	0.55	0.32	0.34	0.38	0.42	0.45	0.48	0.52	0.55	0.57	0.6	0.63	0.65	0.68	0.86	0.93	1.28	1.59	1.89	2.17	2.44	2.7
1907	0.05	0.07	0.08	0.09	0.1	0.11	0.12	0.13	0.14	0.2	0.22	0.24	0.26	0.27	0.29	0.3	0.32	0.33	0.34	0.35	0.37	0.38	0.39	0.4	0.47	0.51	0.56	0.62	0.66	0.71	0.75	0.79	0.83	0.87	0.9	0.94	0.97	1.11	1.2	1.62	2	2.36	2.69	3.01	3.32
1908	0.07	0.09	0.11	0.12	0.14	0.15	0.17	0.18	0.19	0.17	0.18	0.2	0.21	0.23	0.24	0.25	0.26	0.28	0.29	0.3	0.31	0.32	0.33	0.34	0.46	0.5	0.56	0.61	0.66	0.71	0.75	0.79	0.83	0.87	0.91	0.95	0.98	0.91	0.99	1.35	1.68	2	2.29	2.57	2.84
1909	0.1	0.13	0.16	0.18	0.2	0.23	0.25	0.27	0.28	0.02	0.02	0.02	0.02	0.02	0.03	0.03	0.03	0.03	0.03	0.03	0.03	0.04	0.04	0.04	0.2	0.22	0.24	0.27	0.29	0.31	0.33	0.35	0.37	0.39	0.41	0.42	0.44	0.79	0.85	1.18	1.48	1.76	2.02	2.28	2.53
1910	0.01	0.01	0.01	0.02	0.02	0.02	0.02	0.03	0.03	0.07	0.08	0.09	0.09	0.1	0.11	0.12	0.12	0.13	0.13	0.14	0.15	0.15	0.16	0.16	0.09	0.09	0.11	0.12	0.13	0.14	0.15	0.16	0.17	0.18	0.19	0.19	0.2	0.65	0.71	0.99	1.26	1.51	1.75	1.98	2.2
1911	0	0	0	0	0	0	0	0	0	0	0	0	0	0	0	0	0	0	0	0	0	0	0	0	0	0	0	0	0	0.01	0.01	0.01	0.01	0.01	0.01	0.01	0.02	0.26	0.3	0.49	0.67	0.84	1.01	1.18	1.35
1912	0	0	0	0	0	0	0	0	0	0	0	0	0	0	0	0	0	0	0	0	0	0	0	0	0	0	0	0	0	0	0	0	0	0	0	0	0	0.05	0.09	0.26	0.42	0.58	0.73	0.88	1.02
2001	0	0	0	0	0	0	0	0	0	0	0	0	0	0	0	0	0	0	0	0	0	0	0	0	0	0	0	0	0	0	0	0	0	0	0	0	0	0	0	0	0	0	0	0	0
2002	0	0	0	0	0	0	0	0	0	0	0	0	0	0	0	0	0	0	0	0	0	0	0	0	0	0	0	0	0	0	0	0	0	0	0	0	0	0	0	0	0	0	0	0.19	0.36
2003	0	0	0	0	0	0	0	0	0	0	0	0	0	0	0	0	0	0	0	0	0	0	0	0	0	0	0	0	0	0	0	0	0	0.01	0.01	0.01	0.02	0.17	0.23	0.46	0.64	0.8	0.95	1.08	1.2
2004	0	0	0	0	0	0	0	0	0	0	0	0	0	0	0	0	0	0	0	0	0	0	0	0	0	0	0	0	0	0.01	0.01	0.01	0.02	0.02	0.02	0.02	0.03	0.35	0.4	0.61	0.79	0.95	1.09	1.23	1.35
2005	0	0	0	0	0	0	0	0	0	0	0	0	0	0	0.02	0.04	0.06	0.07	0.08	0.09	0.1	0.11	0.12	0.13	0.06	0.07	0.08	0.09	0.11	0.12	0.13	0.14	0.15	0.16	0.17	0.18	0.19	0.65	0.7	0.92	1.1	1.27	1.42	1.56	1.68
2006	0	0	0	0	0.04	0.12	0.17	0.2	0.23	0.16	0.2	0.23	0.25	0.28	0.3	0.33	0.35	0.37	0.4	0.42	0.44	0.46	0.48	0.5	0.52	0.58	0.67	0.75	0.83	0.91	0.97	1.04	1.1	1.16	1.22	1.28	1.33	0.81	0.86	1.08	1.27	1.44	1.6	1.74	1.88
2007	0	0	0.09	0.18	0.23	0.26	0.29	0.31	0.33	0.29	0.33	0.37	0.41	0.44	0.47	0.51	0.54	0.57	0.6	0.62	0.65	0.68	0.71	0.73	0.64	0.7	0.8	0.89	0.98	1.07	1.14	1.21	1.28	1.35	1.42	1.49	1.55	0.85	0.9	1.12	1.32	1.49	1.65	1.79	1.93
2008	0	0.29	0.41	0.47	0.52	0.55	0.58	0.6	0.63	0.04	0.04	0.04	0.05	0.05	0.06	0.06	0.06	0.07	0.07	0.07	0.08	0.08	0.08	0.08	0.49	0.54	0.61	0.68	0.74	0.81	0.86	0.91	0.96	1.01	1.06	1.11	1.15	0.88	0.93	1.16	1.35	1.53	1.69	1.83	1.97
2009	0.1	0.08	0.08	0.07	0.07	0.07	0.07	0.07	0.07	0.32	0.35	0.37	0.39	0.41	0.43	0.45	0.47	0.49	0.51	0.53	0.54	0.56	0.58	0.59	0.32	0.35	0.39	0.43	0.46	0.5	0.52	0.55	0.58	0.61	0.63	0.66	0.68	1.04	1.09	1.32	1.53	1.71	1.88	2.03	2.17
2010	0.09	0.07	0.07	0.06	0.06	0.06	0.06	0.06	0.06	0.18	0.2	0.21	0.22	0.23	0.24	0.26	0.27	0.28	0.29	0.29	0.3	0.31	0.32	0.33	0.54	0.58	0.65	0.71	0.77	0.82	0.87	0.91	0.96	1	1.04	1.08	1.12	1.08	1.13	1.37	1.58	1.76	1.93	2.08	2.22
2011	0	0	0.02	0.03	0.03	0.03	0.04	0.04	0.04	0.05	0.06	0.06	0.07	0.07	0.08	0.08	0.09	0.09	0.1	0.1	0.11	0.11	0.12	0.12	0.03	0.04	0.04	0.05	0.05	0.06	0.06	0.06	0.07	0.07	0.08	0.08	0.08	0.87	0.92	1.14	1.34	1.51	1.67	1.81	1.95
2012	0	0	0	0	0	0	0	0	0	0	0	0	0	0	0	0.01	0.01	0.01	0.01	0.01	0.01	0.01	0.02	0.02	0.02	0.03	0.03	0.04	0.04	0.05	0.05	0.05	0.06	0.06	0.07	0.07	0.07	0.66	0.71	0.92	1.11	1.28	1.43	1.57	1.7
2013	0	0	0	0	0	0	0	0	0	0	0	0	0	0	0	0	0	0	0	0	0	0	0	0	0	0	0	0	0	0	0.26	0.44	0.58	0.71	0.84	0.95	1.07	0.28	0.33	0.55	0.73	0.89	1.03	1.17	1.29
2014	0	0	0	0	0	0	0	0	0	0	0	0	0	0	0	0	0	0	0	0	0	0	0	0	0	0	0	0	0	0	0	0	0	0	0	0	0	0	0	0	0	0	0	0.22	0.38
2101	0	0	0	0	0	0	0	0	0	0	0	0	0	0	0	0	0	0	0	0	0	0	0	0	0	0	0	0	0	0	0	0	0	0	0	0	0	0	0	0	0	0	0	0	0
2102	0	0	0	0	0	0	0	0	0	0	0	0	0	0	0	0	0	0	0	0	0	0	0	0	0	0	0	0	0	0	0	0	0	0	0	0	0	0	0	0	0	0.32	0.55	0.71	0.82
2103	0	0	0	0	0	0	0	0	0	0	0	0	0	0	0	0	0	0	0	0	0	0	0	0	0	0	0	0	0	0	0	0	0	0	0.01	0.02	0.02	0	0	0.59	0.84	1	1.1	1.18	1.25
2104	0	0	0	0	0	0	0	0	0	0	0	0	0	0	0	0	0	0	0	0	0	0	0	0	0	0	0	0	0	0.01	0.02	0.02	0.03	0.03	0.04	0.04	0.05	0.61	0.7	0.98	1.15	1.26	1.33	1.39	1.44
2105	0	0	0	0	0	0	0	0	0	0	0	0	0	0.05	0.08	0.11	0.14	0.16	0.18	0.2	0.22	0.24	0.25	0.27	0.47	0.54	0.65	0.75	0.85	0.94	1.03	1.12	1.21	1.29	1.37	1.45	1.52	1.34	1.38	1.5	1.59	1.64	1.67	1.7	1.73
2106	0.44	0.49	0.48	0.34	0.29	0.28	0.27	0.27	0.27	0.46	0.49	0.51	0.54	0.56	0.58	0.6	0.62	0.65	0.67	0.69	0.72	0.74	0.76	0.79	0.75	0.8	0.89	0.98	1.06	1.14	1.22	1.3	1.38	1.46	1.53	1.6	1.67	1.66	1.69	1.75	1.8	1.83	1.85	1.86	1.88
2107	0	0	0.07	0.28	0.35	0.39	0.43	0.46	0.5	0.33	0.37	0.41	0.44	0.47	0.5	0.52	0.55	0.58	0.61	0.63	0.66	0.69	0.71	0.74	0.89	0.97	1.1	1.22	1.34	1.45	1.57	1.68	1.79	1.9	1.99	2.09	2.18	1.55	1.58	1.66	1.73	1.77	1.79	1.81	1.83
2108	0	0	0	0.02	0.06	0.07	0.08	0.09	0.1	0.27	0.3	0.33	0.37	0.39	0.41	0.44	0.46	0.49	0.51	0.54	0.56	0.59	0.61	0.63	0.44	0.48	0.55	0.61	0.67	0.73	0.79	0.85	0.9	0.96	1.01	1.05	1.1	1.54	1.57	1.65	1.72	1.76	1.78	1.8	1.82
2109	0	0	0	0	0	0	0	0	0	0	0	0	0	0	0	0	0	0	0	0	0.01	0.02	0.02	0.03	0.27	0.36	0.48	0.59	0.69	0.79	0.88	0.97	1.06	1.14	1.22	1.3	1.38	1.18	1.23	1.38	1.48	1.55	1.59	1.63	1.66
2110	0	0	0	0	0	0	0	0	0	0	0	0	0	0	0	0	0	0	0	0	0	0	0	0	0	0	0	0	0	0	0	0	0	0	0.17	0.31	0.43	0	0	0.61	0.86	1.01	1.11	1.19	1.26
2111	0	0	0	0	0	0	0	0	0	0	0	0	0	0	0	0	0	0	0	0	0	0	0	0	0	0	0	0	0	0	0	0	0	0	0	0	0	0	0	0	0	0.24	0.51	0.67	0.79
2112	0	0	0	0	0	0	0	0	0	0	0	0	0	0	0	0	0	0	0	0	0	0	0	0	0	0	0	0	0	0	0	0	0	0	0	0	0	0	0	0	0	0	0	0	0
