# Supplementary material for: Assessment of Population Relevance of Endocrine-sensitive Apical Endpoints in Fish Chronic Studies Using Individual-Based Models
Source: Environ Sci Technol. 2025 Sep 30;59(40):21431–41. doi: 10.1021/acs.est.5c03364 (PMC12529950; doi:10.1021/acs.est.5c03364)
Supplement: Supplementary file 1 [file es5c03364_si_001.zip › Models/LJC-LowerMainstem/LJCLower-InitialPopulations.csv]

; Trout initialization input for InSTREAM-7
; Standard conditions for behavior theory publication
; Species	Reach	Age	Number	Length min	Length mode	Length max
Brown	LJC-Lower	0	212	4.5	6.1	8
Brown	LJC-Lower	1	38	9	11.6	13
Brown	LJC-Lower	2	4	14	17.1	22
