# Supplementary material for: Assessment of Population Relevance of Endocrine-sensitive Apical Endpoints in Fish Chronic Studies Using Individual-Based Models
Source: Environ Sci Technol. 2025 Sep 30;59(40):21431–41. doi: 10.1021/acs.est.5c03364 (PMC12529950; doi:10.1021/acs.est.5c03364)
Supplement: Supplementary file 1 [file es5c03364_si_001.zip › Models/LJC-LowerMainstem/LJCLower-TimeSeriesInput.csv]

; Time series inputs for LJC Lower mainstem site - CH addition 04/08/2022 flow, temperature and turbidity set as 1960 data every year
; Actual input from 78-year data set	but turbidity values < 1.0 are set to 1.0.
; SFR 8/29/2019
Date	flow	temperature	turbidity
9/30/1931 12:00	0.04	11.7	1
10/01/1931 12:00	0.04	12.2	1
10/02/1931 12:00	0.04	11.8	1
10/03/1931 12:00	0.04	11.9	1
10/04/1931 12:00	0.04	12.2	1
10/05/1931 12:00	0.05	12	1
10/06/1931 12:00	0.08	12	1
10/07/1931 12:00	0.11	12.6	1
10/08/1931 12:00	0.13	12.1	1
10/09/1931 12:00	0.07	11.7	1
10/10/1931 12:00	0.06	11.1	1
10/11/1931 12:00	0.05	11.2	1
10/12/1931 12:00	0.05	11.4	1
10/13/1931 12:00	0.05	11.8	1
10/14/1931 12:00	0.05	11.7	1
10/15/1931 12:00	0.05	11.7	1
10/16/1931 12:00	0.05	11.5	1
10/17/1931 12:00	0.05	11.4	1
10/18/1931 12:00	0.05	11	1
10/19/1931 12:00	0.05	10.8	1
10/20/1931 12:00	0.05	10.2	1
10/21/1931 12:00	0.05	10	1
10/22/1931 12:00	0.05	10	1
10/23/1931 12:00	0.05	10.3	1
10/24/1931 12:00	0.06	9.8	1
10/25/1931 12:00	0.06	9.2	1
10/26/1931 12:00	0.11	9.2	1
10/27/1931 12:00	0.1	8.7	1
10/28/1931 12:00	0.08	8.8	1
10/29/1931 12:00	0.07	9.5	1
10/30/1931 12:00	0.06	9.5	1
10/31/1931 12:00	0.06	8.4	1
11/01/1931 12:00	0.06	8.5	1
11/02/1931 12:00	0.06	8.9	1
11/03/1931 12:00	0.05	8.8	1
11/04/1931 12:00	0.05	8.2	1
11/05/1931 12:00	0.05	7.7	1
11/06/1931 12:00	0.05	7.5	1
11/07/1931 12:00	0.05	7.6	1
11/08/1931 12:00	0.05	7.8	1
11/09/1931 12:00	0.05	8.7	1
11/10/1931 12:00	0.05	9	1
11/11/1931 12:00	0.24	9.1	1
11/12/1931 12:00	0.15	9	1
11/13/1931 12:00	0.27	9.2	1
11/14/1931 12:00	0.45	8.7	1.1
11/15/1931 12:00	0.68	8.9	1.7
11/16/1931 12:00	0.86	9.2	2.1
11/17/1931 12:00	1.66	8.7	4.2
11/18/1931 12:00	4.47	8.5	11.2
11/19/1931 12:00	1.22	7.9	3.1
11/20/1931 12:00	0.72	7.4	1.8
11/21/1931 12:00	1.26	6.7	3.1
11/22/1931 12:00	0.73	6.5	1.8
11/23/1931 12:00	10.05	6.7	25.1
11/24/1931 12:00	32.79	7.1	82
11/25/1931 12:00	24.99	7.9	62.5
11/26/1931 12:00	6.46	7.8	16.2
11/27/1931 12:00	3.08	7.1	7.7
11/28/1931 12:00	1.91	5.8	4.8
11/29/1931 12:00	1.41	5.4	3.5
11/30/1931 12:00	1.26	5.9	3.1
12/01/1931 12:00	3.26	6	8.1
12/02/1931 12:00	3.12	5.5	7.8
12/03/1931 12:00	2.07	5.1	5.2
12/04/1931 12:00	1.54	5.2	3.9
12/05/1931 12:00	1.23	5.9	3.1
12/06/1931 12:00	1.03	6.3	2.6
12/07/1931 12:00	0.87	7.6	2.2
12/08/1931 12:00	0.77	9.1	1.9
12/09/1931 12:00	0.69	9.8	1.7
12/10/1931 12:00	0.67	9.8	1.7
12/11/1931 12:00	0.65	9.7	1.6
12/12/1931 12:00	0.58	9.4	1.5
12/13/1931 12:00	0.55	9.8	1.4
12/14/1931 12:00	0.52	9.5	1.3
12/15/1931 12:00	0.5	8.2	1.3
12/16/1931 12:00	0.86	7.6	2.2
12/17/1931 12:00	5.31	7.6	13.3
12/18/1931 12:00	10.36	7.7	25.9
12/19/1931 12:00	7.59	7.5	19
12/20/1931 12:00	3.38	7.8	8.4
12/21/1931 12:00	2.2	6.9	5.5
12/22/1931 12:00	1.62	6.9	4.1
12/23/1931 12:00	1.29	6.5	3.2
12/24/1931 12:00	1.07	6	2.7
12/25/1931 12:00	0.93	6.3	2.3
12/26/1931 12:00	0.84	6.7	2.1
12/27/1931 12:00	0.74	6.6	1.9
12/28/1931 12:00	0.66	7	1.7
12/29/1931 12:00	0.61	7.2	1.5
12/30/1931 12:00	0.56	6.7	1.4
12/31/1931 12:00	0.52	7	1.3
01/01/1932 12:00	0.25	7.7	1
01/02/1932 12:00	0.22	7.5	1
01/03/1932 12:00	0.21	7.6	1
01/04/1932 12:00	0.19	7.6	1
01/05/1932 12:00	0.17	7.6	1
01/06/1932 12:00	0.17	7.8	1
01/07/1932 12:00	1.82	8.2	4.5
01/08/1932 12:00	6.52	8.5	16.3
01/09/1932 12:00	2.28	8.7	5.7
01/10/1932 12:00	1.28	8.8	3.2
01/11/1932 12:00	1.42	8.3	3.6
01/12/1932 12:00	1.33	8.5	3.3
1/13/1932 12:00	0.98	9	2.4
1/14/1932 12:00	0.85	9.3	2.1
1/15/1932 12:00	0.7	9.1	1.8
1/16/1932 12:00	0.61	8.7	1.5
1/17/1932 12:00	0.58	8.7	1.4
1/18/1932 12:00	0.61	9	1.5
1/19/1932 12:00	0.58	9.1	1.5
1/20/1932 12:00	0.55	8.5	1.4
1/21/1932 12:00	0.55	7.6	1.4
1/22/1932 12:00	0.59	7	1.5
1/23/1932 12:00	0.66	7.6	1.7
1/24/1932 12:00	0.76	8.1	1.9
1/25/1932 12:00	0.91	7.1	2.3
1/26/1932 12:00	1.73	7.1	4.3
1/27/1932 12:00	2.4	8.3	6
1/28/1932 12:00	3.56	8.5	8.9
1/29/1932 12:00	3.28	9	8.2
1/30/1932 12:00	3.98	8.2	10
1/31/1932 12:00	3.91	7.7	9.8
02/01/1932 12:00	2.6	8.3	6.5
02/02/1932 12:00	6.19	8.4	15.5
02/03/1932 12:00	4.22	8.1	10.5
02/04/1932 12:00	6.57	8.2	16.4
02/05/1932 12:00	6.35	8.1	15.9
02/06/1932 12:00	5.64	8.1	14.1
02/07/1932 12:00	15.63	7.8	39.1
02/08/1932 12:00	33.98	7.4	84.9
02/09/1932 12:00	34.87	7.2	87.2
02/10/1932 12:00	13.13	7.2	32.8
02/11/1932 12:00	6.41	7.2	16
02/12/1932 12:00	4.17	7.3	10.4
2/13/1932 12:00	3.24	7.6	8.1
2/14/1932 12:00	2.61	8.1	6.5
2/15/1932 12:00	2.47	7.8	6.2
2/16/1932 12:00	2.19	8.4	5.5
2/17/1932 12:00	1.82	8.6	4.5
2/18/1932 12:00	1.77	8.5	4.4
2/19/1932 12:00	1.62	8.4	4.1
2/20/1932 12:00	1.42	8.3	3.6
2/21/1932 12:00	1.28	8.4	3.2
2/22/1932 12:00	1.16	8.6	2.9
2/23/1932 12:00	1.04	8.7	2.6
2/24/1932 12:00	0.94	8.4	2.4
2/25/1932 12:00	0.87	8.4	2.2
2/26/1932 12:00	0.8	8.1	2
2/27/1932 12:00	0.73	8.2	1.8
2/28/1932 12:00	0.68	8.3	1.7
2/29/1932 12:00	0.63	8.1	1.6
03/01/1932 12:00	0.59	8.3	1.5
03/02/1932 12:00	0.59	8.3	1.5
03/03/1932 12:00	1.21	8	3
03/04/1932 12:00	2.33	8.2	5.8
03/05/1932 12:00	5.64	8.3	14.1
03/06/1932 12:00	10.6	8.7	26.5
03/07/1932 12:00	17.73	8.7	44.3
03/08/1932 12:00	9.34	9.2	23.3
03/09/1932 12:00	9.34	9.4	23.3
03/10/1932 12:00	5.26	9.4	13.1
03/11/1932 12:00	3.48	9.2	8.7
03/12/1932 12:00	3.7	9.1	9.2
3/13/1932 12:00	4.23	9.2	10.6
3/14/1932 12:00	3.04	9.4	7.6
3/15/1932 12:00	2.36	9.2	5.9
3/16/1932 12:00	1.93	9.2	4.8
3/17/1932 12:00	1.7	9.3	4.3
3/18/1932 12:00	1.59	9.3	4
3/19/1932 12:00	1.49	9.2	3.7
3/20/1932 12:00	1.4	9	3.5
3/21/1932 12:00	1.3	9.4	3.3
3/22/1932 12:00	1.21	9.6	3
3/23/1932 12:00	1.12	9.7	2.8
3/24/1932 12:00	1.05	9.4	2.6
3/25/1932 12:00	0.97	8.6	2.4
3/26/1932 12:00	0.95	8.1	2.4
3/27/1932 12:00	1.6	8.8	4
3/28/1932 12:00	2.39	8.9	6
3/29/1932 12:00	3.07	9.4	7.7
3/30/1932 12:00	15.95	9	39.9
3/31/1932 12:00	9.16	8.4	22.9
04/01/1932 12:00	9.34	7.9	23.3
04/02/1932 12:00	5.75	8.4	14.4
04/03/1932 12:00	3.9	8.9	9.7
04/04/1932 12:00	3.01	9	7.5
04/05/1932 12:00	2.41	9	6
04/06/1932 12:00	1.95	9.1	4.9
04/07/1932 12:00	1.63	9.3	4.1
04/08/1932 12:00	1.41	9.7	3.5
04/09/1932 12:00	1.25	9.7	3.1
04/10/1932 12:00	1.09	10	2.7
04/11/1932 12:00	1.19	10	3
04/12/1932 12:00	1.12	9.8	2.8
4/13/1932 12:00	1.3	8.9	3.3
4/14/1932 12:00	3.45	8.8	8.6
4/15/1932 12:00	2.71	8.3	6.8
4/16/1932 12:00	2.09	8.2	5.2
4/17/1932 12:00	1.67	8.3	4.2
4/18/1932 12:00	1.56	8.2	3.9
4/19/1932 12:00	2.11	8.5	5.3
4/20/1932 12:00	1.89	8.4	4.7
4/21/1932 12:00	1.92	8.6	4.8
4/22/1932 12:00	1.67	8.8	4.2
4/23/1932 12:00	1.44	9.3	3.6
4/24/1932 12:00	1.25	9.6	3.1
4/25/1932 12:00	1.19	10	3
4/26/1932 12:00	1.09	10.4	2.7
4/27/1932 12:00	1.03	10.4	2.6
4/28/1932 12:00	0.97	10	2.4
4/29/1932 12:00	0.91	9.8	2.3
4/30/1932 12:00	0.87	10	2.2
05/01/1932 12:00	0.84	10.2	2.1
05/02/1932 12:00	0.83	10.3	2.1
05/03/1932 12:00	0.82	10.5	2
05/04/1932 12:00	0.97	9.9	2.4
05/05/1932 12:00	0.87	9.6	2.2
05/06/1932 12:00	0.84	9.9	2.1
05/07/1932 12:00	1.35	9.8	3.4
05/08/1932 12:00	1.29	9.8	3.2
05/09/1932 12:00	1.07	9.5	2.7
05/10/1932 12:00	0.96	9.8	2.4
05/11/1932 12:00	0.89	9.6	2.2
05/12/1932 12:00	1.25	9.7	3.1
5/13/1932 12:00	1.58	9.9	3.9
5/14/1932 12:00	1.36	10	3.4
5/15/1932 12:00	1.13	10.2	2.8
5/16/1932 12:00	1.01	10.1	2.5
5/17/1932 12:00	0.92	10	2.3
5/18/1932 12:00	0.88	10.1	2.2
5/19/1932 12:00	0.8	10.4	2
5/20/1932 12:00	1.52	10.6	3.8
5/21/1932 12:00	2.6	10.8	6.5
5/22/1932 12:00	2.52	10.4	6.3
5/23/1932 12:00	2.86	10.5	7.1
5/24/1932 12:00	3.93	10.5	9.8
5/25/1932 12:00	7.36	11	18.4
5/26/1932 12:00	15.63	11.5	39.1
5/27/1932 12:00	8.11	11.3	20.3
5/28/1932 12:00	4.57	10.8	11.4
5/29/1932 12:00	3.14	10.5	7.8
5/30/1932 12:00	2.26	10.7	5.7
5/31/1932 12:00	1.76	10.6	4.4
06/01/1932 12:00	1.45	10.9	3.6
06/02/1932 12:00	1.25	11.2	3.1
06/03/1932 12:00	1.09	11.6	2.7
06/04/1932 12:00	0.97	11.6	2.4
06/05/1932 12:00	0.86	11.2	2.1
06/06/1932 12:00	0.77	11	1.9
06/07/1932 12:00	0.69	10.7	1.7
06/08/1932 12:00	0.63	10.5	1.6
06/09/1932 12:00	0.59	10.7	1.5
06/10/1932 12:00	0.55	11.1	1.4
06/11/1932 12:00	0.51	10.9	1.3
06/12/1932 12:00	0.48	11	1.2
6/13/1932 12:00	0.44	11.4	1.1
6/14/1932 12:00	0.41	11.4	1
6/15/1932 12:00	0.39	11.9	1
6/16/1932 12:00	0.37	12.4	1
6/17/1932 12:00	0.35	12.6	1
6/18/1932 12:00	0.33	12.4	1
6/19/1932 12:00	0.32	12.6	1
6/20/1932 12:00	0.3	12.5	1
6/21/1932 12:00	0.29	12.5	1
6/22/1932 12:00	0.28	12.5	1
6/23/1932 12:00	0.26	12.7	1
6/24/1932 12:00	0.25	12.8	1
6/25/1932 12:00	0.24	12.6	1
6/26/1932 12:00	0.23	12.5	1
6/27/1932 12:00	0.23	12.6	1
6/28/1932 12:00	0.22	13.4	1
6/29/1932 12:00	0.22	13.6	1
6/30/1932 12:00	0.21	13.5	1
07/01/1932 12:00	0.2	13.3	1
07/02/1932 12:00	0.19	13.1	1
07/03/1932 12:00	0.18	13.5	1
07/04/1932 12:00	0.18	13.8	1
07/05/1932 12:00	0.17	13.9	1
07/06/1932 12:00	0.17	14.1	1
07/07/1932 12:00	0.16	14.3	1
07/08/1932 12:00	0.16	14	1
07/09/1932 12:00	0.15	13.5	1
07/10/1932 12:00	0.15	13.1	1
07/11/1932 12:00	0.14	13.1	1
07/12/1932 12:00	0.14	13.5	1
7/13/1932 12:00	0.13	13.6	1
7/14/1932 12:00	0.13	13.5	1
7/15/1932 12:00	0.13	13.3	1
7/16/1932 12:00	0.13	13.6	1
7/17/1932 12:00	0.12	13.8	1
7/18/1932 12:00	0.12	13.4	1
7/19/1932 12:00	0.11	13.9	1
7/20/1932 12:00	0.11	14.1	1
7/21/1932 12:00	0.11	14.2	1
7/22/1932 12:00	0.1	14.7	1
7/23/1932 12:00	0.1	14.9	1
7/24/1932 12:00	0.1	15	1
7/25/1932 12:00	0.1	15.2	1
7/26/1932 12:00	0.1	15.3	1
7/27/1932 12:00	0.1	15.3	1
7/28/1932 12:00	0.09	15.5	1
7/29/1932 12:00	0.09	15.5	1
7/30/1932 12:00	0.09	15.6	1
7/31/1932 12:00	0.09	15.4	1
08/01/1932 12:00	0.09	15.2	1
08/02/1932 12:00	0.09	14.8	1
08/03/1932 12:00	0.09	15	1
08/04/1932 12:00	0.08	14.4	1
08/05/1932 12:00	0.08	13.9	1
08/06/1932 12:00	0.08	13.8	1
08/07/1932 12:00	0.08	14.5	1
08/08/1932 12:00	0.08	14.7	1
08/09/1932 12:00	0.08	14.9	1
08/10/1932 12:00	0.07	14.9	1
08/11/1932 12:00	0.07	15.4	1
08/12/1932 12:00	0.07	15.7	1
8/13/1932 12:00	0.07	15.7	1
8/14/1932 12:00	0.07	15.3	1
8/15/1932 12:00	0.07	15.1	1
8/16/1932 12:00	0.07	14.5	1
8/17/1932 12:00	0.06	14.7	1
8/18/1932 12:00	0.06	15	1
8/19/1932 12:00	0.06	15.5	1
8/20/1932 12:00	0.06	15.8	1
8/21/1932 12:00	0.06	15.5	1
8/22/1932 12:00	0.07	15.2	1
8/23/1932 12:00	0.07	14.7	1
8/24/1932 12:00	0.07	14.9	1
8/25/1932 12:00	0.07	14.5	1
8/26/1932 12:00	0.07	14.5	1
8/27/1932 12:00	0.06	14.5	1
8/28/1932 12:00	0.06	14.8	1
8/29/1932 12:00	0.06	15.1	1
8/30/1932 12:00	0.06	15.2	1
8/31/1932 12:00	0.06	14.9	1
09/01/1932 12:00	0.06	14.7	1
09/02/1932 12:00	0.06	14.2	1
09/03/1932 12:00	0.06	14.2	1
09/04/1932 12:00	0.06	14.2	1
09/05/1932 12:00	0.06	14.3	1
09/06/1932 12:00	0.06	14.3	1
09/07/1932 12:00	0.06	14.2	1
09/08/1932 12:00	0.06	14.1	1
09/09/1932 12:00	0.05	13.9	1
09/10/1932 12:00	0.05	13.6	1
09/11/1932 12:00	0.05	14.1	1
09/12/1932 12:00	0.05	14.2	1
9/13/1932 12:00	0.05	13.6	1
9/14/1932 12:00	0.05	13.2	1
9/15/1932 12:00	0.05	13.4	1
9/16/1932 12:00	0.05	13.8	1
9/17/1932 12:00	0.05	13.4	1
9/18/1932 12:00	0.05	12.7	1
9/19/1932 12:00	0.05	12.2	1
9/20/1932 12:00	0.05	12.1	1
9/21/1932 12:00	0.05	11.5	1
9/22/1932 12:00	0.05	11.7	1
9/23/1932 12:00	0.05	12	1
9/24/1932 12:00	0.05	12.2	1
9/25/1932 12:00	0.05	12.5	1
9/26/1932 12:00	0.05	12.3	1
9/27/1932 12:00	0.05	12	1
9/28/1932 12:00	0.05	12.1	1
9/29/1932 12:00	0.04	12.4	1
9/30/1932 12:00	0.04	11.7	1
10/01/1932 12:00	0.04	12.2	1
10/02/1932 12:00	0.04	11.8	1
10/03/1932 12:00	0.04	11.9	1
10/04/1932 12:00	0.04	12.2	1
10/05/1932 12:00	0.05	12	1
10/06/1932 12:00	0.08	12	1
10/07/1932 12:00	0.11	12.6	1
10/08/1932 12:00	0.13	12.1	1
10/09/1932 12:00	0.07	11.7	1
10/10/1932 12:00	0.06	11.1	1
10/11/1932 12:00	0.05	11.2	1
10/12/1932 12:00	0.05	11.4	1
10/13/1932 12:00	0.05	11.8	1
10/14/1932 12:00	0.05	11.7	1
10/15/1932 12:00	0.05	11.7	1
10/16/1932 12:00	0.05	11.5	1
10/17/1932 12:00	0.05	11.4	1
10/18/1932 12:00	0.05	11	1
10/19/1932 12:00	0.05	10.8	1
10/20/1932 12:00	0.05	10.2	1
10/21/1932 12:00	0.05	10	1
10/22/1932 12:00	0.05	10	1
10/23/1932 12:00	0.05	10.3	1
10/24/1932 12:00	0.06	9.8	1
10/25/1932 12:00	0.06	9.2	1
10/26/1932 12:00	0.11	9.2	1
10/27/1932 12:00	0.1	8.7	1
10/28/1932 12:00	0.08	8.8	1
10/29/1932 12:00	0.07	9.5	1
10/30/1932 12:00	0.06	9.5	1
10/31/1932 12:00	0.06	8.4	1
11/01/1932 12:00	0.06	8.5	1
11/02/1932 12:00	0.06	8.9	1
11/03/1932 12:00	0.05	8.8	1
11/04/1932 12:00	0.05	8.2	1
11/05/1932 12:00	0.05	7.7	1
11/06/1932 12:00	0.05	7.5	1
11/07/1932 12:00	0.05	7.6	1
11/08/1932 12:00	0.05	7.8	1
11/09/1932 12:00	0.05	8.7	1
11/10/1932 12:00	0.05	9	1
11/11/1932 12:00	0.24	9.1	1
11/12/1932 12:00	0.15	9	1
11/13/1932 12:00	0.27	9.2	1
11/14/1932 12:00	0.45	8.7	1.1
11/15/1932 12:00	0.68	8.9	1.7
11/16/1932 12:00	0.86	9.2	2.1
11/17/1932 12:00	1.66	8.7	4.2
11/18/1932 12:00	4.47	8.5	11.2
11/19/1932 12:00	1.22	7.9	3.1
11/20/1932 12:00	0.72	7.4	1.8
11/21/1932 12:00	1.26	6.7	3.1
11/22/1932 12:00	0.73	6.5	1.8
11/23/1932 12:00	10.05	6.7	25.1
11/24/1932 12:00	32.79	7.1	82
11/25/1932 12:00	24.99	7.9	62.5
11/26/1932 12:00	6.46	7.8	16.2
11/27/1932 12:00	3.08	7.1	7.7
11/28/1932 12:00	1.91	5.8	4.8
11/29/1932 12:00	1.41	5.4	3.5
11/30/1932 12:00	1.26	5.9	3.1
12/01/1932 12:00	3.26	6	8.1
12/02/1932 12:00	3.12	5.5	7.8
12/03/1932 12:00	2.07	5.1	5.2
12/04/1932 12:00	1.54	5.2	3.9
12/05/1932 12:00	1.23	5.9	3.1
12/06/1932 12:00	1.03	6.3	2.6
12/07/1932 12:00	0.87	7.6	2.2
12/08/1932 12:00	0.77	9.1	1.9
12/09/1932 12:00	0.69	9.8	1.7
12/10/1932 12:00	0.67	9.8	1.7
12/11/1932 12:00	0.65	9.7	1.6
12/12/1932 12:00	0.58	9.4	1.5
12/13/1932 12:00	0.55	9.8	1.4
12/14/1932 12:00	0.52	9.5	1.3
12/15/1932 12:00	0.5	8.2	1.3
12/16/1932 12:00	0.86	7.6	2.2
12/17/1932 12:00	5.31	7.6	13.3
12/18/1932 12:00	10.36	7.7	25.9
12/19/1932 12:00	7.59	7.5	19
12/20/1932 12:00	3.38	7.8	8.4
12/21/1932 12:00	2.2	6.9	5.5
12/22/1932 12:00	1.62	6.9	4.1
12/23/1932 12:00	1.29	6.5	3.2
12/24/1932 12:00	1.07	6	2.7
12/25/1932 12:00	0.93	6.3	2.3
12/26/1932 12:00	0.84	6.7	2.1
12/27/1932 12:00	0.74	6.6	1.9
12/28/1932 12:00	0.66	7	1.7
12/29/1932 12:00	0.61	7.2	1.5
12/30/1932 12:00	0.56	6.7	1.4
12/31/1932 12:00	0.52	7	1.3
01/01/1933 12:00	0.25	7.7	1
01/02/1933 12:00	0.22	7.5	1
01/03/1933 12:00	0.21	7.6	1
01/04/1933 12:00	0.19	7.6	1
01/05/1933 12:00	0.17	7.6	1
01/06/1933 12:00	0.17	7.8	1
01/07/1933 12:00	1.82	8.2	4.5
01/08/1933 12:00	6.52	8.5	16.3
01/09/1933 12:00	2.28	8.7	5.7
01/10/1933 12:00	1.28	8.8	3.2
01/11/1933 12:00	1.42	8.3	3.6
01/12/1933 12:00	1.33	8.5	3.3
1/13/1933 12:00	0.98	9	2.4
1/14/1933 12:00	0.85	9.3	2.1
1/15/1933 12:00	0.7	9.1	1.8
1/16/1933 12:00	0.61	8.7	1.5
1/17/1933 12:00	0.58	8.7	1.4
1/18/1933 12:00	0.61	9	1.5
1/19/1933 12:00	0.58	9.1	1.5
1/20/1933 12:00	0.55	8.5	1.4
1/21/1933 12:00	0.55	7.6	1.4
1/22/1933 12:00	0.59	7	1.5
1/23/1933 12:00	0.66	7.6	1.7
1/24/1933 12:00	0.76	8.1	1.9
1/25/1933 12:00	0.91	7.1	2.3
1/26/1933 12:00	1.73	7.1	4.3
1/27/1933 12:00	2.4	8.3	6
1/28/1933 12:00	3.56	8.5	8.9
1/29/1933 12:00	3.28	9	8.2
1/30/1933 12:00	3.98	8.2	10
1/31/1933 12:00	3.91	7.7	9.8
02/01/1933 12:00	2.6	8.3	6.5
02/02/1933 12:00	6.19	8.4	15.5
02/03/1933 12:00	4.22	8.1	10.5
02/04/1933 12:00	6.57	8.2	16.4
02/05/1933 12:00	6.35	8.1	15.9
02/06/1933 12:00	5.64	8.1	14.1
02/07/1933 12:00	15.63	7.8	39.1
02/08/1933 12:00	33.98	7.4	84.9
02/09/1933 12:00	34.87	7.2	87.2
02/10/1933 12:00	13.13	7.2	32.8
02/11/1933 12:00	6.41	7.2	16
02/12/1933 12:00	4.17	7.3	10.4
2/13/1933 12:00	3.24	7.6	8.1
2/14/1933 12:00	2.61	8.1	6.5
2/15/1933 12:00	2.47	7.8	6.2
2/16/1933 12:00	2.19	8.4	5.5
2/17/1933 12:00	1.82	8.6	4.5
2/18/1933 12:00	1.77	8.5	4.4
2/19/1933 12:00	1.62	8.4	4.1
2/20/1933 12:00	1.42	8.3	3.6
2/21/1933 12:00	1.28	8.4	3.2
2/22/1933 12:00	1.16	8.6	2.9
2/23/1933 12:00	1.04	8.7	2.6
2/24/1933 12:00	0.94	8.4	2.4
2/25/1933 12:00	0.87	8.4	2.2
2/26/1933 12:00	0.8	8.1	2
2/27/1933 12:00	0.73	8.2	1.8
2/28/1933 12:00	0.68	8.3	1.7
03/01/1933 12:00	0.59	8.3	1.5
03/02/1933 12:00	0.59	8.3	1.5
03/03/1933 12:00	1.21	8	3
03/04/1933 12:00	2.33	8.2	5.8
03/05/1933 12:00	5.64	8.3	14.1
03/06/1933 12:00	10.6	8.7	26.5
03/07/1933 12:00	17.73	8.7	44.3
03/08/1933 12:00	9.34	9.2	23.3
03/09/1933 12:00	9.34	9.4	23.3
03/10/1933 12:00	5.26	9.4	13.1
03/11/1933 12:00	3.48	9.2	8.7
03/12/1933 12:00	3.7	9.1	9.2
3/13/1933 12:00	4.23	9.2	10.6
3/14/1933 12:00	3.04	9.4	7.6
3/15/1933 12:00	2.36	9.2	5.9
3/16/1933 12:00	1.93	9.2	4.8
3/17/1933 12:00	1.7	9.3	4.3
3/18/1933 12:00	1.59	9.3	4
3/19/1933 12:00	1.49	9.2	3.7
3/20/1933 12:00	1.4	9	3.5
3/21/1933 12:00	1.3	9.4	3.3
3/22/1933 12:00	1.21	9.6	3
3/23/1933 12:00	1.12	9.7	2.8
3/24/1933 12:00	1.05	9.4	2.6
3/25/1933 12:00	0.97	8.6	2.4
3/26/1933 12:00	0.95	8.1	2.4
3/27/1933 12:00	1.6	8.8	4
3/28/1933 12:00	2.39	8.9	6
3/29/1933 12:00	3.07	9.4	7.7
3/30/1933 12:00	15.95	9	39.9
3/31/1933 12:00	9.16	8.4	22.9
04/01/1933 12:00	9.34	7.9	23.3
04/02/1933 12:00	5.75	8.4	14.4
04/03/1933 12:00	3.9	8.9	9.7
04/04/1933 12:00	3.01	9	7.5
04/05/1933 12:00	2.41	9	6
04/06/1933 12:00	1.95	9.1	4.9
04/07/1933 12:00	1.63	9.3	4.1
04/08/1933 12:00	1.41	9.7	3.5
04/09/1933 12:00	1.25	9.7	3.1
04/10/1933 12:00	1.09	10	2.7
04/11/1933 12:00	1.19	10	3
04/12/1933 12:00	1.12	9.8	2.8
4/13/1933 12:00	1.3	8.9	3.3
4/14/1933 12:00	3.45	8.8	8.6
4/15/1933 12:00	2.71	8.3	6.8
4/16/1933 12:00	2.09	8.2	5.2
4/17/1933 12:00	1.67	8.3	4.2
4/18/1933 12:00	1.56	8.2	3.9
4/19/1933 12:00	2.11	8.5	5.3
4/20/1933 12:00	1.89	8.4	4.7
4/21/1933 12:00	1.92	8.6	4.8
4/22/1933 12:00	1.67	8.8	4.2
4/23/1933 12:00	1.44	9.3	3.6
4/24/1933 12:00	1.25	9.6	3.1
4/25/1933 12:00	1.19	10	3
4/26/1933 12:00	1.09	10.4	2.7
4/27/1933 12:00	1.03	10.4	2.6
4/28/1933 12:00	0.97	10	2.4
4/29/1933 12:00	0.91	9.8	2.3
4/30/1933 12:00	0.87	10	2.2
05/01/1933 12:00	0.84	10.2	2.1
05/02/1933 12:00	0.83	10.3	2.1
05/03/1933 12:00	0.82	10.5	2
05/04/1933 12:00	0.97	9.9	2.4
05/05/1933 12:00	0.87	9.6	2.2
05/06/1933 12:00	0.84	9.9	2.1
05/07/1933 12:00	1.35	9.8	3.4
05/08/1933 12:00	1.29	9.8	3.2
05/09/1933 12:00	1.07	9.5	2.7
05/10/1933 12:00	0.96	9.8	2.4
05/11/1933 12:00	0.89	9.6	2.2
05/12/1933 12:00	1.25	9.7	3.1
5/13/1933 12:00	1.58	9.9	3.9
5/14/1933 12:00	1.36	10	3.4
5/15/1933 12:00	1.13	10.2	2.8
5/16/1933 12:00	1.01	10.1	2.5
5/17/1933 12:00	0.92	10	2.3
5/18/1933 12:00	0.88	10.1	2.2
5/19/1933 12:00	0.8	10.4	2
5/20/1933 12:00	1.52	10.6	3.8
5/21/1933 12:00	2.6	10.8	6.5
5/22/1933 12:00	2.52	10.4	6.3
5/23/1933 12:00	2.86	10.5	7.1
5/24/1933 12:00	3.93	10.5	9.8
5/25/1933 12:00	7.36	11	18.4
5/26/1933 12:00	15.63	11.5	39.1
5/27/1933 12:00	8.11	11.3	20.3
5/28/1933 12:00	4.57	10.8	11.4
5/29/1933 12:00	3.14	10.5	7.8
5/30/1933 12:00	2.26	10.7	5.7
5/31/1933 12:00	1.76	10.6	4.4
06/01/1933 12:00	1.45	10.9	3.6
06/02/1933 12:00	1.25	11.2	3.1
06/03/1933 12:00	1.09	11.6	2.7
06/04/1933 12:00	0.97	11.6	2.4
06/05/1933 12:00	0.86	11.2	2.1
06/06/1933 12:00	0.77	11	1.9
06/07/1933 12:00	0.69	10.7	1.7
06/08/1933 12:00	0.63	10.5	1.6
06/09/1933 12:00	0.59	10.7	1.5
06/10/1933 12:00	0.55	11.1	1.4
06/11/1933 12:00	0.51	10.9	1.3
06/12/1933 12:00	0.48	11	1.2
6/13/1933 12:00	0.44	11.4	1.1
6/14/1933 12:00	0.41	11.4	1
6/15/1933 12:00	0.39	11.9	1
6/16/1933 12:00	0.37	12.4	1
6/17/1933 12:00	0.35	12.6	1
6/18/1933 12:00	0.33	12.4	1
6/19/1933 12:00	0.32	12.6	1
6/20/1933 12:00	0.3	12.5	1
6/21/1933 12:00	0.29	12.5	1
6/22/1933 12:00	0.28	12.5	1
6/23/1933 12:00	0.26	12.7	1
6/24/1933 12:00	0.25	12.8	1
6/25/1933 12:00	0.24	12.6	1
6/26/1933 12:00	0.23	12.5	1
6/27/1933 12:00	0.23	12.6	1
6/28/1933 12:00	0.22	13.4	1
6/29/1933 12:00	0.22	13.6	1
6/30/1933 12:00	0.21	13.5	1
07/01/1933 12:00	0.2	13.3	1
07/02/1933 12:00	0.19	13.1	1
07/03/1933 12:00	0.18	13.5	1
07/04/1933 12:00	0.18	13.8	1
07/05/1933 12:00	0.17	13.9	1
07/06/1933 12:00	0.17	14.1	1
07/07/1933 12:00	0.16	14.3	1
07/08/1933 12:00	0.16	14	1
07/09/1933 12:00	0.15	13.5	1
07/10/1933 12:00	0.15	13.1	1
07/11/1933 12:00	0.14	13.1	1
07/12/1933 12:00	0.14	13.5	1
7/13/1933 12:00	0.13	13.6	1
7/14/1933 12:00	0.13	13.5	1
7/15/1933 12:00	0.13	13.3	1
7/16/1933 12:00	0.13	13.6	1
7/17/1933 12:00	0.12	13.8	1
7/18/1933 12:00	0.12	13.4	1
7/19/1933 12:00	0.11	13.9	1
7/20/1933 12:00	0.11	14.1	1
7/21/1933 12:00	0.11	14.2	1
7/22/1933 12:00	0.1	14.7	1
7/23/1933 12:00	0.1	14.9	1
7/24/1933 12:00	0.1	15	1
7/25/1933 12:00	0.1	15.2	1
7/26/1933 12:00	0.1	15.3	1
7/27/1933 12:00	0.1	15.3	1
7/28/1933 12:00	0.09	15.5	1
7/29/1933 12:00	0.09	15.5	1
7/30/1933 12:00	0.09	15.6	1
7/31/1933 12:00	0.09	15.4	1
08/01/1933 12:00	0.09	15.2	1
08/02/1933 12:00	0.09	14.8	1
08/03/1933 12:00	0.09	15	1
08/04/1933 12:00	0.08	14.4	1
08/05/1933 12:00	0.08	13.9	1
08/06/1933 12:00	0.08	13.8	1
08/07/1933 12:00	0.08	14.5	1
08/08/1933 12:00	0.08	14.7	1
08/09/1933 12:00	0.08	14.9	1
08/10/1933 12:00	0.07	14.9	1
08/11/1933 12:00	0.07	15.4	1
08/12/1933 12:00	0.07	15.7	1
8/13/1933 12:00	0.07	15.7	1
8/14/1933 12:00	0.07	15.3	1
8/15/1933 12:00	0.07	15.1	1
8/16/1933 12:00	0.07	14.5	1
8/17/1933 12:00	0.06	14.7	1
8/18/1933 12:00	0.06	15	1
8/19/1933 12:00	0.06	15.5	1
8/20/1933 12:00	0.06	15.8	1
8/21/1933 12:00	0.06	15.5	1
8/22/1933 12:00	0.07	15.2	1
8/23/1933 12:00	0.07	14.7	1
8/24/1933 12:00	0.07	14.9	1
8/25/1933 12:00	0.07	14.5	1
8/26/1933 12:00	0.07	14.5	1
8/27/1933 12:00	0.06	14.5	1
8/28/1933 12:00	0.06	14.8	1
8/29/1933 12:00	0.06	15.1	1
8/30/1933 12:00	0.06	15.2	1
8/31/1933 12:00	0.06	14.9	1
09/01/1933 12:00	0.06	14.7	1
09/02/1933 12:00	0.06	14.2	1
09/03/1933 12:00	0.06	14.2	1
09/04/1933 12:00	0.06	14.2	1
09/05/1933 12:00	0.06	14.3	1
09/06/1933 12:00	0.06	14.3	1
09/07/1933 12:00	0.06	14.2	1
09/08/1933 12:00	0.06	14.1	1
09/09/1933 12:00	0.05	13.9	1
09/10/1933 12:00	0.05	13.6	1
09/11/1933 12:00	0.05	14.1	1
09/12/1933 12:00	0.05	14.2	1
9/13/1933 12:00	0.05	13.6	1
9/14/1933 12:00	0.05	13.2	1
9/15/1933 12:00	0.05	13.4	1
9/16/1933 12:00	0.05	13.8	1
9/17/1933 12:00	0.05	13.4	1
9/18/1933 12:00	0.05	12.7	1
9/19/1933 12:00	0.05	12.2	1
9/20/1933 12:00	0.05	12.1	1
9/21/1933 12:00	0.05	11.5	1
9/22/1933 12:00	0.05	11.7	1
9/23/1933 12:00	0.05	12	1
9/24/1933 12:00	0.05	12.2	1
9/25/1933 12:00	0.05	12.5	1
9/26/1933 12:00	0.05	12.3	1
9/27/1933 12:00	0.05	12	1
9/28/1933 12:00	0.05	12.1	1
9/29/1933 12:00	0.04	12.4	1
9/30/1933 12:00	0.04	11.7	1
10/01/1933 12:00	0.04	12.2	1
10/02/1933 12:00	0.04	11.8	1
10/03/1933 12:00	0.04	11.9	1
10/04/1933 12:00	0.04	12.2	1
10/05/1933 12:00	0.05	12	1
10/06/1933 12:00	0.08	12	1
10/07/1933 12:00	0.11	12.6	1
10/08/1933 12:00	0.13	12.1	1
10/09/1933 12:00	0.07	11.7	1
10/10/1933 12:00	0.06	11.1	1
10/11/1933 12:00	0.05	11.2	1
10/12/1933 12:00	0.05	11.4	1
10/13/1933 12:00	0.05	11.8	1
10/14/1933 12:00	0.05	11.7	1
10/15/1933 12:00	0.05	11.7	1
10/16/1933 12:00	0.05	11.5	1
10/17/1933 12:00	0.05	11.4	1
10/18/1933 12:00	0.05	11	1
10/19/1933 12:00	0.05	10.8	1
10/20/1933 12:00	0.05	10.2	1
10/21/1933 12:00	0.05	10	1
10/22/1933 12:00	0.05	10	1
10/23/1933 12:00	0.05	10.3	1
10/24/1933 12:00	0.06	9.8	1
10/25/1933 12:00	0.06	9.2	1
10/26/1933 12:00	0.11	9.2	1
10/27/1933 12:00	0.1	8.7	1
10/28/1933 12:00	0.08	8.8	1
10/29/1933 12:00	0.07	9.5	1
10/30/1933 12:00	0.06	9.5	1
10/31/1933 12:00	0.06	8.4	1
11/01/1933 12:00	0.06	8.5	1
11/02/1933 12:00	0.06	8.9	1
11/03/1933 12:00	0.05	8.8	1
11/04/1933 12:00	0.05	8.2	1
11/05/1933 12:00	0.05	7.7	1
11/06/1933 12:00	0.05	7.5	1
11/07/1933 12:00	0.05	7.6	1
11/08/1933 12:00	0.05	7.8	1
11/09/1933 12:00	0.05	8.7	1
11/10/1933 12:00	0.05	9	1
11/11/1933 12:00	0.24	9.1	1
11/12/1933 12:00	0.15	9	1
11/13/1933 12:00	0.27	9.2	1
11/14/1933 12:00	0.45	8.7	1.1
11/15/1933 12:00	0.68	8.9	1.7
11/16/1933 12:00	0.86	9.2	2.1
11/17/1933 12:00	1.66	8.7	4.2
11/18/1933 12:00	4.47	8.5	11.2
11/19/1933 12:00	1.22	7.9	3.1
11/20/1933 12:00	0.72	7.4	1.8
11/21/1933 12:00	1.26	6.7	3.1
11/22/1933 12:00	0.73	6.5	1.8
11/23/1933 12:00	10.05	6.7	25.1
11/24/1933 12:00	32.79	7.1	82
11/25/1933 12:00	24.99	7.9	62.5
11/26/1933 12:00	6.46	7.8	16.2
11/27/1933 12:00	3.08	7.1	7.7
11/28/1933 12:00	1.91	5.8	4.8
11/29/1933 12:00	1.41	5.4	3.5
11/30/1933 12:00	1.26	5.9	3.1
12/01/1933 12:00	3.26	6	8.1
12/02/1933 12:00	3.12	5.5	7.8
12/03/1933 12:00	2.07	5.1	5.2
12/04/1933 12:00	1.54	5.2	3.9
12/05/1933 12:00	1.23	5.9	3.1
12/06/1933 12:00	1.03	6.3	2.6
12/07/1933 12:00	0.87	7.6	2.2
12/08/1933 12:00	0.77	9.1	1.9
12/09/1933 12:00	0.69	9.8	1.7
12/10/1933 12:00	0.67	9.8	1.7
12/11/1933 12:00	0.65	9.7	1.6
12/12/1933 12:00	0.58	9.4	1.5
12/13/1933 12:00	0.55	9.8	1.4
12/14/1933 12:00	0.52	9.5	1.3
12/15/1933 12:00	0.5	8.2	1.3
12/16/1933 12:00	0.86	7.6	2.2
12/17/1933 12:00	5.31	7.6	13.3
12/18/1933 12:00	10.36	7.7	25.9
12/19/1933 12:00	7.59	7.5	19
12/20/1933 12:00	3.38	7.8	8.4
12/21/1933 12:00	2.2	6.9	5.5
12/22/1933 12:00	1.62	6.9	4.1
12/23/1933 12:00	1.29	6.5	3.2
12/24/1933 12:00	1.07	6	2.7
12/25/1933 12:00	0.93	6.3	2.3
12/26/1933 12:00	0.84	6.7	2.1
12/27/1933 12:00	0.74	6.6	1.9
12/28/1933 12:00	0.66	7	1.7
12/29/1933 12:00	0.61	7.2	1.5
12/30/1933 12:00	0.56	6.7	1.4
12/31/1933 12:00	0.52	7	1.3
01/01/1934 12:00	0.25	7.7	1
01/02/1934 12:00	0.22	7.5	1
01/03/1934 12:00	0.21	7.6	1
01/04/1934 12:00	0.19	7.6	1
01/05/1934 12:00	0.17	7.6	1
01/06/1934 12:00	0.17	7.8	1
01/07/1934 12:00	1.82	8.2	4.5
01/08/1934 12:00	6.52	8.5	16.3
01/09/1934 12:00	2.28	8.7	5.7
01/10/1934 12:00	1.28	8.8	3.2
01/11/1934 12:00	1.42	8.3	3.6
01/12/1934 12:00	1.33	8.5	3.3
1/13/1934 12:00	0.98	9	2.4
1/14/1934 12:00	0.85	9.3	2.1
1/15/1934 12:00	0.7	9.1	1.8
1/16/1934 12:00	0.61	8.7	1.5
1/17/1934 12:00	0.58	8.7	1.4
1/18/1934 12:00	0.61	9	1.5
1/19/1934 12:00	0.58	9.1	1.5
1/20/1934 12:00	0.55	8.5	1.4
1/21/1934 12:00	0.55	7.6	1.4
1/22/1934 12:00	0.59	7	1.5
1/23/1934 12:00	0.66	7.6	1.7
1/24/1934 12:00	0.76	8.1	1.9
1/25/1934 12:00	0.91	7.1	2.3
1/26/1934 12:00	1.73	7.1	4.3
1/27/1934 12:00	2.4	8.3	6
1/28/1934 12:00	3.56	8.5	8.9
1/29/1934 12:00	3.28	9	8.2
1/30/1934 12:00	3.98	8.2	10
1/31/1934 12:00	3.91	7.7	9.8
02/01/1934 12:00	2.6	8.3	6.5
02/02/1934 12:00	6.19	8.4	15.5
02/03/1934 12:00	4.22	8.1	10.5
02/04/1934 12:00	6.57	8.2	16.4
02/05/1934 12:00	6.35	8.1	15.9
02/06/1934 12:00	5.64	8.1	14.1
02/07/1934 12:00	15.63	7.8	39.1
02/08/1934 12:00	33.98	7.4	84.9
02/09/1934 12:00	34.87	7.2	87.2
02/10/1934 12:00	13.13	7.2	32.8
02/11/1934 12:00	6.41	7.2	16
02/12/1934 12:00	4.17	7.3	10.4
2/13/1934 12:00	3.24	7.6	8.1
2/14/1934 12:00	2.61	8.1	6.5
2/15/1934 12:00	2.47	7.8	6.2
2/16/1934 12:00	2.19	8.4	5.5
2/17/1934 12:00	1.82	8.6	4.5
2/18/1934 12:00	1.77	8.5	4.4
2/19/1934 12:00	1.62	8.4	4.1
2/20/1934 12:00	1.42	8.3	3.6
2/21/1934 12:00	1.28	8.4	3.2
2/22/1934 12:00	1.16	8.6	2.9
2/23/1934 12:00	1.04	8.7	2.6
2/24/1934 12:00	0.94	8.4	2.4
2/25/1934 12:00	0.87	8.4	2.2
2/26/1934 12:00	0.8	8.1	2
2/27/1934 12:00	0.73	8.2	1.8
2/28/1934 12:00	0.68	8.3	1.7
03/01/1934 12:00	0.59	8.3	1.5
03/02/1934 12:00	0.59	8.3	1.5
03/03/1934 12:00	1.21	8	3
03/04/1934 12:00	2.33	8.2	5.8
03/05/1934 12:00	5.64	8.3	14.1
03/06/1934 12:00	10.6	8.7	26.5
03/07/1934 12:00	17.73	8.7	44.3
03/08/1934 12:00	9.34	9.2	23.3
03/09/1934 12:00	9.34	9.4	23.3
03/10/1934 12:00	5.26	9.4	13.1
03/11/1934 12:00	3.48	9.2	8.7
03/12/1934 12:00	3.7	9.1	9.2
3/13/1934 12:00	4.23	9.2	10.6
3/14/1934 12:00	3.04	9.4	7.6
3/15/1934 12:00	2.36	9.2	5.9
3/16/1934 12:00	1.93	9.2	4.8
3/17/1934 12:00	1.7	9.3	4.3
3/18/1934 12:00	1.59	9.3	4
3/19/1934 12:00	1.49	9.2	3.7
3/20/1934 12:00	1.4	9	3.5
3/21/1934 12:00	1.3	9.4	3.3
3/22/1934 12:00	1.21	9.6	3
3/23/1934 12:00	1.12	9.7	2.8
3/24/1934 12:00	1.05	9.4	2.6
3/25/1934 12:00	0.97	8.6	2.4
3/26/1934 12:00	0.95	8.1	2.4
3/27/1934 12:00	1.6	8.8	4
3/28/1934 12:00	2.39	8.9	6
3/29/1934 12:00	3.07	9.4	7.7
3/30/1934 12:00	15.95	9	39.9
3/31/1934 12:00	9.16	8.4	22.9
04/01/1934 12:00	9.34	7.9	23.3
04/02/1934 12:00	5.75	8.4	14.4
04/03/1934 12:00	3.9	8.9	9.7
04/04/1934 12:00	3.01	9	7.5
04/05/1934 12:00	2.41	9	6
04/06/1934 12:00	1.95	9.1	4.9
04/07/1934 12:00	1.63	9.3	4.1
04/08/1934 12:00	1.41	9.7	3.5
04/09/1934 12:00	1.25	9.7	3.1
04/10/1934 12:00	1.09	10	2.7
04/11/1934 12:00	1.19	10	3
04/12/1934 12:00	1.12	9.8	2.8
4/13/1934 12:00	1.3	8.9	3.3
4/14/1934 12:00	3.45	8.8	8.6
4/15/1934 12:00	2.71	8.3	6.8
4/16/1934 12:00	2.09	8.2	5.2
4/17/1934 12:00	1.67	8.3	4.2
4/18/1934 12:00	1.56	8.2	3.9
4/19/1934 12:00	2.11	8.5	5.3
4/20/1934 12:00	1.89	8.4	4.7
4/21/1934 12:00	1.92	8.6	4.8
4/22/1934 12:00	1.67	8.8	4.2
4/23/1934 12:00	1.44	9.3	3.6
4/24/1934 12:00	1.25	9.6	3.1
4/25/1934 12:00	1.19	10	3
4/26/1934 12:00	1.09	10.4	2.7
4/27/1934 12:00	1.03	10.4	2.6
4/28/1934 12:00	0.97	10	2.4
4/29/1934 12:00	0.91	9.8	2.3
4/30/1934 12:00	0.87	10	2.2
05/01/1934 12:00	0.84	10.2	2.1
05/02/1934 12:00	0.83	10.3	2.1
05/03/1934 12:00	0.82	10.5	2
05/04/1934 12:00	0.97	9.9	2.4
05/05/1934 12:00	0.87	9.6	2.2
05/06/1934 12:00	0.84	9.9	2.1
05/07/1934 12:00	1.35	9.8	3.4
05/08/1934 12:00	1.29	9.8	3.2
05/09/1934 12:00	1.07	9.5	2.7
05/10/1934 12:00	0.96	9.8	2.4
05/11/1934 12:00	0.89	9.6	2.2
05/12/1934 12:00	1.25	9.7	3.1
5/13/1934 12:00	1.58	9.9	3.9
5/14/1934 12:00	1.36	10	3.4
5/15/1934 12:00	1.13	10.2	2.8
5/16/1934 12:00	1.01	10.1	2.5
5/17/1934 12:00	0.92	10	2.3
5/18/1934 12:00	0.88	10.1	2.2
5/19/1934 12:00	0.8	10.4	2
5/20/1934 12:00	1.52	10.6	3.8
5/21/1934 12:00	2.6	10.8	6.5
5/22/1934 12:00	2.52	10.4	6.3
5/23/1934 12:00	2.86	10.5	7.1
5/24/1934 12:00	3.93	10.5	9.8
5/25/1934 12:00	7.36	11	18.4
5/26/1934 12:00	15.63	11.5	39.1
5/27/1934 12:00	8.11	11.3	20.3
5/28/1934 12:00	4.57	10.8	11.4
5/29/1934 12:00	3.14	10.5	7.8
5/30/1934 12:00	2.26	10.7	5.7
5/31/1934 12:00	1.76	10.6	4.4
06/01/1934 12:00	1.45	10.9	3.6
06/02/1934 12:00	1.25	11.2	3.1
06/03/1934 12:00	1.09	11.6	2.7
06/04/1934 12:00	0.97	11.6	2.4
06/05/1934 12:00	0.86	11.2	2.1
06/06/1934 12:00	0.77	11	1.9
06/07/1934 12:00	0.69	10.7	1.7
06/08/1934 12:00	0.63	10.5	1.6
06/09/1934 12:00	0.59	10.7	1.5
06/10/1934 12:00	0.55	11.1	1.4
06/11/1934 12:00	0.51	10.9	1.3
06/12/1934 12:00	0.48	11	1.2
6/13/1934 12:00	0.44	11.4	1.1
6/14/1934 12:00	0.41	11.4	1
6/15/1934 12:00	0.39	11.9	1
6/16/1934 12:00	0.37	12.4	1
6/17/1934 12:00	0.35	12.6	1
6/18/1934 12:00	0.33	12.4	1
6/19/1934 12:00	0.32	12.6	1
6/20/1934 12:00	0.3	12.5	1
6/21/1934 12:00	0.29	12.5	1
6/22/1934 12:00	0.28	12.5	1
6/23/1934 12:00	0.26	12.7	1
6/24/1934 12:00	0.25	12.8	1
6/25/1934 12:00	0.24	12.6	1
6/26/1934 12:00	0.23	12.5	1
6/27/1934 12:00	0.23	12.6	1
6/28/1934 12:00	0.22	13.4	1
6/29/1934 12:00	0.22	13.6	1
6/30/1934 12:00	0.21	13.5	1
07/01/1934 12:00	0.2	13.3	1
07/02/1934 12:00	0.19	13.1	1
07/03/1934 12:00	0.18	13.5	1
07/04/1934 12:00	0.18	13.8	1
07/05/1934 12:00	0.17	13.9	1
07/06/1934 12:00	0.17	14.1	1
07/07/1934 12:00	0.16	14.3	1
07/08/1934 12:00	0.16	14	1
07/09/1934 12:00	0.15	13.5	1
07/10/1934 12:00	0.15	13.1	1
07/11/1934 12:00	0.14	13.1	1
07/12/1934 12:00	0.14	13.5	1
7/13/1934 12:00	0.13	13.6	1
7/14/1934 12:00	0.13	13.5	1
7/15/1934 12:00	0.13	13.3	1
7/16/1934 12:00	0.13	13.6	1
7/17/1934 12:00	0.12	13.8	1
7/18/1934 12:00	0.12	13.4	1
7/19/1934 12:00	0.11	13.9	1
7/20/1934 12:00	0.11	14.1	1
7/21/1934 12:00	0.11	14.2	1
7/22/1934 12:00	0.1	14.7	1
7/23/1934 12:00	0.1	14.9	1
7/24/1934 12:00	0.1	15	1
7/25/1934 12:00	0.1	15.2	1
7/26/1934 12:00	0.1	15.3	1
7/27/1934 12:00	0.1	15.3	1
7/28/1934 12:00	0.09	15.5	1
7/29/1934 12:00	0.09	15.5	1
7/30/1934 12:00	0.09	15.6	1
7/31/1934 12:00	0.09	15.4	1
08/01/1934 12:00	0.09	15.2	1
08/02/1934 12:00	0.09	14.8	1
08/03/1934 12:00	0.09	15	1
08/04/1934 12:00	0.08	14.4	1
08/05/1934 12:00	0.08	13.9	1
08/06/1934 12:00	0.08	13.8	1
08/07/1934 12:00	0.08	14.5	1
08/08/1934 12:00	0.08	14.7	1
08/09/1934 12:00	0.08	14.9	1
08/10/1934 12:00	0.07	14.9	1
08/11/1934 12:00	0.07	15.4	1
08/12/1934 12:00	0.07	15.7	1
8/13/1934 12:00	0.07	15.7	1
8/14/1934 12:00	0.07	15.3	1
8/15/1934 12:00	0.07	15.1	1
8/16/1934 12:00	0.07	14.5	1
8/17/1934 12:00	0.06	14.7	1
8/18/1934 12:00	0.06	15	1
8/19/1934 12:00	0.06	15.5	1
8/20/1934 12:00	0.06	15.8	1
8/21/1934 12:00	0.06	15.5	1
8/22/1934 12:00	0.07	15.2	1
8/23/1934 12:00	0.07	14.7	1
8/24/1934 12:00	0.07	14.9	1
8/25/1934 12:00	0.07	14.5	1
8/26/1934 12:00	0.07	14.5	1
8/27/1934 12:00	0.06	14.5	1
8/28/1934 12:00	0.06	14.8	1
8/29/1934 12:00	0.06	15.1	1
8/30/1934 12:00	0.06	15.2	1
8/31/1934 12:00	0.06	14.9	1
09/01/1934 12:00	0.06	14.7	1
09/02/1934 12:00	0.06	14.2	1
09/03/1934 12:00	0.06	14.2	1
09/04/1934 12:00	0.06	14.2	1
09/05/1934 12:00	0.06	14.3	1
09/06/1934 12:00	0.06	14.3	1
09/07/1934 12:00	0.06	14.2	1
09/08/1934 12:00	0.06	14.1	1
09/09/1934 12:00	0.05	13.9	1
09/10/1934 12:00	0.05	13.6	1
09/11/1934 12:00	0.05	14.1	1
09/12/1934 12:00	0.05	14.2	1
9/13/1934 12:00	0.05	13.6	1
9/14/1934 12:00	0.05	13.2	1
9/15/1934 12:00	0.05	13.4	1
9/16/1934 12:00	0.05	13.8	1
9/17/1934 12:00	0.05	13.4	1
9/18/1934 12:00	0.05	12.7	1
9/19/1934 12:00	0.05	12.2	1
9/20/1934 12:00	0.05	12.1	1
9/21/1934 12:00	0.05	11.5	1
9/22/1934 12:00	0.05	11.7	1
9/23/1934 12:00	0.05	12	1
9/24/1934 12:00	0.05	12.2	1
9/25/1934 12:00	0.05	12.5	1
9/26/1934 12:00	0.05	12.3	1
9/27/1934 12:00	0.05	12	1
9/28/1934 12:00	0.05	12.1	1
9/29/1934 12:00	0.04	12.4	1
9/30/1934 12:00	0.04	11.7	1
10/01/1934 12:00	0.04	12.2	1
10/02/1934 12:00	0.04	11.8	1
10/03/1934 12:00	0.04	11.9	1
10/04/1934 12:00	0.04	12.2	1
10/05/1934 12:00	0.05	12	1
10/06/1934 12:00	0.08	12	1
10/07/1934 12:00	0.11	12.6	1
10/08/1934 12:00	0.13	12.1	1
10/09/1934 12:00	0.07	11.7	1
10/10/1934 12:00	0.06	11.1	1
10/11/1934 12:00	0.05	11.2	1
10/12/1934 12:00	0.05	11.4	1
10/13/1934 12:00	0.05	11.8	1
10/14/1934 12:00	0.05	11.7	1
10/15/1934 12:00	0.05	11.7	1
10/16/1934 12:00	0.05	11.5	1
10/17/1934 12:00	0.05	11.4	1
10/18/1934 12:00	0.05	11	1
10/19/1934 12:00	0.05	10.8	1
10/20/1934 12:00	0.05	10.2	1
10/21/1934 12:00	0.05	10	1
10/22/1934 12:00	0.05	10	1
10/23/1934 12:00	0.05	10.3	1
10/24/1934 12:00	0.06	9.8	1
10/25/1934 12:00	0.06	9.2	1
10/26/1934 12:00	0.11	9.2	1
10/27/1934 12:00	0.1	8.7	1
10/28/1934 12:00	0.08	8.8	1
10/29/1934 12:00	0.07	9.5	1
10/30/1934 12:00	0.06	9.5	1
10/31/1934 12:00	0.06	8.4	1
11/01/1934 12:00	0.06	8.5	1
11/02/1934 12:00	0.06	8.9	1
11/03/1934 12:00	0.05	8.8	1
11/04/1934 12:00	0.05	8.2	1
11/05/1934 12:00	0.05	7.7	1
11/06/1934 12:00	0.05	7.5	1
11/07/1934 12:00	0.05	7.6	1
11/08/1934 12:00	0.05	7.8	1
11/09/1934 12:00	0.05	8.7	1
11/10/1934 12:00	0.05	9	1
11/11/1934 12:00	0.24	9.1	1
11/12/1934 12:00	0.15	9	1
11/13/1934 12:00	0.27	9.2	1
11/14/1934 12:00	0.45	8.7	1.1
11/15/1934 12:00	0.68	8.9	1.7
11/16/1934 12:00	0.86	9.2	2.1
11/17/1934 12:00	1.66	8.7	4.2
11/18/1934 12:00	4.47	8.5	11.2
11/19/1934 12:00	1.22	7.9	3.1
11/20/1934 12:00	0.72	7.4	1.8
11/21/1934 12:00	1.26	6.7	3.1
11/22/1934 12:00	0.73	6.5	1.8
11/23/1934 12:00	10.05	6.7	25.1
11/24/1934 12:00	32.79	7.1	82
11/25/1934 12:00	24.99	7.9	62.5
11/26/1934 12:00	6.46	7.8	16.2
11/27/1934 12:00	3.08	7.1	7.7
11/28/1934 12:00	1.91	5.8	4.8
11/29/1934 12:00	1.41	5.4	3.5
11/30/1934 12:00	1.26	5.9	3.1
12/01/1934 12:00	3.26	6	8.1
12/02/1934 12:00	3.12	5.5	7.8
12/03/1934 12:00	2.07	5.1	5.2
12/04/1934 12:00	1.54	5.2	3.9
12/05/1934 12:00	1.23	5.9	3.1
12/06/1934 12:00	1.03	6.3	2.6
12/07/1934 12:00	0.87	7.6	2.2
12/08/1934 12:00	0.77	9.1	1.9
12/09/1934 12:00	0.69	9.8	1.7
12/10/1934 12:00	0.67	9.8	1.7
12/11/1934 12:00	0.65	9.7	1.6
12/12/1934 12:00	0.58	9.4	1.5
12/13/1934 12:00	0.55	9.8	1.4
12/14/1934 12:00	0.52	9.5	1.3
12/15/1934 12:00	0.5	8.2	1.3
12/16/1934 12:00	0.86	7.6	2.2
12/17/1934 12:00	5.31	7.6	13.3
12/18/1934 12:00	10.36	7.7	25.9
12/19/1934 12:00	7.59	7.5	19
12/20/1934 12:00	3.38	7.8	8.4
12/21/1934 12:00	2.2	6.9	5.5
12/22/1934 12:00	1.62	6.9	4.1
12/23/1934 12:00	1.29	6.5	3.2
12/24/1934 12:00	1.07	6	2.7
12/25/1934 12:00	0.93	6.3	2.3
12/26/1934 12:00	0.84	6.7	2.1
12/27/1934 12:00	0.74	6.6	1.9
12/28/1934 12:00	0.66	7	1.7
12/29/1934 12:00	0.61	7.2	1.5
12/30/1934 12:00	0.56	6.7	1.4
12/31/1934 12:00	0.52	7	1.3
01/01/1935 12:00	0.25	7.7	1
01/02/1935 12:00	0.22	7.5	1
01/03/1935 12:00	0.21	7.6	1
01/04/1935 12:00	0.19	7.6	1
01/05/1935 12:00	0.17	7.6	1
01/06/1935 12:00	0.17	7.8	1
01/07/1935 12:00	1.82	8.2	4.5
01/08/1935 12:00	6.52	8.5	16.3
01/09/1935 12:00	2.28	8.7	5.7
01/10/1935 12:00	1.28	8.8	3.2
01/11/1935 12:00	1.42	8.3	3.6
01/12/1935 12:00	1.33	8.5	3.3
1/13/1935 12:00	0.98	9	2.4
1/14/1935 12:00	0.85	9.3	2.1
1/15/1935 12:00	0.7	9.1	1.8
1/16/1935 12:00	0.61	8.7	1.5
1/17/1935 12:00	0.58	8.7	1.4
1/18/1935 12:00	0.61	9	1.5
1/19/1935 12:00	0.58	9.1	1.5
1/20/1935 12:00	0.55	8.5	1.4
1/21/1935 12:00	0.55	7.6	1.4
1/22/1935 12:00	0.59	7	1.5
1/23/1935 12:00	0.66	7.6	1.7
1/24/1935 12:00	0.76	8.1	1.9
1/25/1935 12:00	0.91	7.1	2.3
1/26/1935 12:00	1.73	7.1	4.3
1/27/1935 12:00	2.4	8.3	6
1/28/1935 12:00	3.56	8.5	8.9
1/29/1935 12:00	3.28	9	8.2
1/30/1935 12:00	3.98	8.2	10
1/31/1935 12:00	3.91	7.7	9.8
02/01/1935 12:00	2.6	8.3	6.5
02/02/1935 12:00	6.19	8.4	15.5
02/03/1935 12:00	4.22	8.1	10.5
02/04/1935 12:00	6.57	8.2	16.4
02/05/1935 12:00	6.35	8.1	15.9
02/06/1935 12:00	5.64	8.1	14.1
02/07/1935 12:00	15.63	7.8	39.1
02/08/1935 12:00	33.98	7.4	84.9
02/09/1935 12:00	34.87	7.2	87.2
02/10/1935 12:00	13.13	7.2	32.8
02/11/1935 12:00	6.41	7.2	16
02/12/1935 12:00	4.17	7.3	10.4
2/13/1935 12:00	3.24	7.6	8.1
2/14/1935 12:00	2.61	8.1	6.5
2/15/1935 12:00	2.47	7.8	6.2
2/16/1935 12:00	2.19	8.4	5.5
2/17/1935 12:00	1.82	8.6	4.5
2/18/1935 12:00	1.77	8.5	4.4
2/19/1935 12:00	1.62	8.4	4.1
2/20/1935 12:00	1.42	8.3	3.6
2/21/1935 12:00	1.28	8.4	3.2
2/22/1935 12:00	1.16	8.6	2.9
2/23/1935 12:00	1.04	8.7	2.6
2/24/1935 12:00	0.94	8.4	2.4
2/25/1935 12:00	0.87	8.4	2.2
2/26/1935 12:00	0.8	8.1	2
2/27/1935 12:00	0.73	8.2	1.8
2/28/1935 12:00	0.68	8.3	1.7
03/01/1935 12:00	0.59	8.3	1.5
03/02/1935 12:00	0.59	8.3	1.5
03/03/1935 12:00	1.21	8	3
03/04/1935 12:00	2.33	8.2	5.8
03/05/1935 12:00	5.64	8.3	14.1
03/06/1935 12:00	10.6	8.7	26.5
03/07/1935 12:00	17.73	8.7	44.3
03/08/1935 12:00	9.34	9.2	23.3
03/09/1935 12:00	9.34	9.4	23.3
03/10/1935 12:00	5.26	9.4	13.1
03/11/1935 12:00	3.48	9.2	8.7
03/12/1935 12:00	3.7	9.1	9.2
3/13/1935 12:00	4.23	9.2	10.6
3/14/1935 12:00	3.04	9.4	7.6
3/15/1935 12:00	2.36	9.2	5.9
3/16/1935 12:00	1.93	9.2	4.8
3/17/1935 12:00	1.7	9.3	4.3
3/18/1935 12:00	1.59	9.3	4
3/19/1935 12:00	1.49	9.2	3.7
3/20/1935 12:00	1.4	9	3.5
3/21/1935 12:00	1.3	9.4	3.3
3/22/1935 12:00	1.21	9.6	3
3/23/1935 12:00	1.12	9.7	2.8
3/24/1935 12:00	1.05	9.4	2.6
3/25/1935 12:00	0.97	8.6	2.4
3/26/1935 12:00	0.95	8.1	2.4
3/27/1935 12:00	1.6	8.8	4
3/28/1935 12:00	2.39	8.9	6
3/29/1935 12:00	3.07	9.4	7.7
3/30/1935 12:00	15.95	9	39.9
3/31/1935 12:00	9.16	8.4	22.9
04/01/1935 12:00	9.34	7.9	23.3
04/02/1935 12:00	5.75	8.4	14.4
04/03/1935 12:00	3.9	8.9	9.7
04/04/1935 12:00	3.01	9	7.5
04/05/1935 12:00	2.41	9	6
04/06/1935 12:00	1.95	9.1	4.9
04/07/1935 12:00	1.63	9.3	4.1
04/08/1935 12:00	1.41	9.7	3.5
04/09/1935 12:00	1.25	9.7	3.1
04/10/1935 12:00	1.09	10	2.7
04/11/1935 12:00	1.19	10	3
04/12/1935 12:00	1.12	9.8	2.8
4/13/1935 12:00	1.3	8.9	3.3
4/14/1935 12:00	3.45	8.8	8.6
4/15/1935 12:00	2.71	8.3	6.8
4/16/1935 12:00	2.09	8.2	5.2
4/17/1935 12:00	1.67	8.3	4.2
4/18/1935 12:00	1.56	8.2	3.9
4/19/1935 12:00	2.11	8.5	5.3
4/20/1935 12:00	1.89	8.4	4.7
4/21/1935 12:00	1.92	8.6	4.8
4/22/1935 12:00	1.67	8.8	4.2
4/23/1935 12:00	1.44	9.3	3.6
4/24/1935 12:00	1.25	9.6	3.1
4/25/1935 12:00	1.19	10	3
4/26/1935 12:00	1.09	10.4	2.7
4/27/1935 12:00	1.03	10.4	2.6
4/28/1935 12:00	0.97	10	2.4
4/29/1935 12:00	0.91	9.8	2.3
4/30/1935 12:00	0.87	10	2.2
05/01/1935 12:00	0.84	10.2	2.1
05/02/1935 12:00	0.83	10.3	2.1
05/03/1935 12:00	0.82	10.5	2
05/04/1935 12:00	0.97	9.9	2.4
05/05/1935 12:00	0.87	9.6	2.2
05/06/1935 12:00	0.84	9.9	2.1
05/07/1935 12:00	1.35	9.8	3.4
05/08/1935 12:00	1.29	9.8	3.2
05/09/1935 12:00	1.07	9.5	2.7
05/10/1935 12:00	0.96	9.8	2.4
05/11/1935 12:00	0.89	9.6	2.2
05/12/1935 12:00	1.25	9.7	3.1
5/13/1935 12:00	1.58	9.9	3.9
5/14/1935 12:00	1.36	10	3.4
5/15/1935 12:00	1.13	10.2	2.8
5/16/1935 12:00	1.01	10.1	2.5
5/17/1935 12:00	0.92	10	2.3
5/18/1935 12:00	0.88	10.1	2.2
5/19/1935 12:00	0.8	10.4	2
5/20/1935 12:00	1.52	10.6	3.8
5/21/1935 12:00	2.6	10.8	6.5
5/22/1935 12:00	2.52	10.4	6.3
5/23/1935 12:00	2.86	10.5	7.1
5/24/1935 12:00	3.93	10.5	9.8
5/25/1935 12:00	7.36	11	18.4
5/26/1935 12:00	15.63	11.5	39.1
5/27/1935 12:00	8.11	11.3	20.3
5/28/1935 12:00	4.57	10.8	11.4
5/29/1935 12:00	3.14	10.5	7.8
5/30/1935 12:00	2.26	10.7	5.7
5/31/1935 12:00	1.76	10.6	4.4
06/01/1935 12:00	1.45	10.9	3.6
06/02/1935 12:00	1.25	11.2	3.1
06/03/1935 12:00	1.09	11.6	2.7
06/04/1935 12:00	0.97	11.6	2.4
06/05/1935 12:00	0.86	11.2	2.1
06/06/1935 12:00	0.77	11	1.9
06/07/1935 12:00	0.69	10.7	1.7
06/08/1935 12:00	0.63	10.5	1.6
06/09/1935 12:00	0.59	10.7	1.5
06/10/1935 12:00	0.55	11.1	1.4
06/11/1935 12:00	0.51	10.9	1.3
06/12/1935 12:00	0.48	11	1.2
6/13/1935 12:00	0.44	11.4	1.1
6/14/1935 12:00	0.41	11.4	1
6/15/1935 12:00	0.39	11.9	1
6/16/1935 12:00	0.37	12.4	1
6/17/1935 12:00	0.35	12.6	1
6/18/1935 12:00	0.33	12.4	1
6/19/1935 12:00	0.32	12.6	1
6/20/1935 12:00	0.3	12.5	1
6/21/1935 12:00	0.29	12.5	1
6/22/1935 12:00	0.28	12.5	1
6/23/1935 12:00	0.26	12.7	1
6/24/1935 12:00	0.25	12.8	1
6/25/1935 12:00	0.24	12.6	1
6/26/1935 12:00	0.23	12.5	1
6/27/1935 12:00	0.23	12.6	1
6/28/1935 12:00	0.22	13.4	1
6/29/1935 12:00	0.22	13.6	1
6/30/1935 12:00	0.21	13.5	1
07/01/1935 12:00	0.2	13.3	1
07/02/1935 12:00	0.19	13.1	1
07/03/1935 12:00	0.18	13.5	1
07/04/1935 12:00	0.18	13.8	1
07/05/1935 12:00	0.17	13.9	1
07/06/1935 12:00	0.17	14.1	1
07/07/1935 12:00	0.16	14.3	1
07/08/1935 12:00	0.16	14	1
07/09/1935 12:00	0.15	13.5	1
07/10/1935 12:00	0.15	13.1	1
07/11/1935 12:00	0.14	13.1	1
07/12/1935 12:00	0.14	13.5	1
7/13/1935 12:00	0.13	13.6	1
7/14/1935 12:00	0.13	13.5	1
7/15/1935 12:00	0.13	13.3	1
7/16/1935 12:00	0.13	13.6	1
7/17/1935 12:00	0.12	13.8	1
7/18/1935 12:00	0.12	13.4	1
7/19/1935 12:00	0.11	13.9	1
7/20/1935 12:00	0.11	14.1	1
7/21/1935 12:00	0.11	14.2	1
7/22/1935 12:00	0.1	14.7	1
7/23/1935 12:00	0.1	14.9	1
7/24/1935 12:00	0.1	15	1
7/25/1935 12:00	0.1	15.2	1
7/26/1935 12:00	0.1	15.3	1
7/27/1935 12:00	0.1	15.3	1
7/28/1935 12:00	0.09	15.5	1
7/29/1935 12:00	0.09	15.5	1
7/30/1935 12:00	0.09	15.6	1
7/31/1935 12:00	0.09	15.4	1
08/01/1935 12:00	0.09	15.2	1
08/02/1935 12:00	0.09	14.8	1
08/03/1935 12:00	0.09	15	1
08/04/1935 12:00	0.08	14.4	1
08/05/1935 12:00	0.08	13.9	1
08/06/1935 12:00	0.08	13.8	1
08/07/1935 12:00	0.08	14.5	1
08/08/1935 12:00	0.08	14.7	1
08/09/1935 12:00	0.08	14.9	1
08/10/1935 12:00	0.07	14.9	1
08/11/1935 12:00	0.07	15.4	1
08/12/1935 12:00	0.07	15.7	1
8/13/1935 12:00	0.07	15.7	1
8/14/1935 12:00	0.07	15.3	1
8/15/1935 12:00	0.07	15.1	1
8/16/1935 12:00	0.07	14.5	1
8/17/1935 12:00	0.06	14.7	1
8/18/1935 12:00	0.06	15	1
8/19/1935 12:00	0.06	15.5	1
8/20/1935 12:00	0.06	15.8	1
8/21/1935 12:00	0.06	15.5	1
8/22/1935 12:00	0.07	15.2	1
8/23/1935 12:00	0.07	14.7	1
8/24/1935 12:00	0.07	14.9	1
8/25/1935 12:00	0.07	14.5	1
8/26/1935 12:00	0.07	14.5	1
8/27/1935 12:00	0.06	14.5	1
8/28/1935 12:00	0.06	14.8	1
8/29/1935 12:00	0.06	15.1	1
8/30/1935 12:00	0.06	15.2	1
8/31/1935 12:00	0.06	14.9	1
09/01/1935 12:00	0.06	14.7	1
09/02/1935 12:00	0.06	14.2	1
09/03/1935 12:00	0.06	14.2	1
09/04/1935 12:00	0.06	14.2	1
09/05/1935 12:00	0.06	14.3	1
09/06/1935 12:00	0.06	14.3	1
09/07/1935 12:00	0.06	14.2	1
09/08/1935 12:00	0.06	14.1	1
09/09/1935 12:00	0.05	13.9	1
09/10/1935 12:00	0.05	13.6	1
09/11/1935 12:00	0.05	14.1	1
09/12/1935 12:00	0.05	14.2	1
9/13/1935 12:00	0.05	13.6	1
9/14/1935 12:00	0.05	13.2	1
9/15/1935 12:00	0.05	13.4	1
9/16/1935 12:00	0.05	13.8	1
9/17/1935 12:00	0.05	13.4	1
9/18/1935 12:00	0.05	12.7	1
9/19/1935 12:00	0.05	12.2	1
9/20/1935 12:00	0.05	12.1	1
9/21/1935 12:00	0.05	11.5	1
9/22/1935 12:00	0.05	11.7	1
9/23/1935 12:00	0.05	12	1
9/24/1935 12:00	0.05	12.2	1
9/25/1935 12:00	0.05	12.5	1
9/26/1935 12:00	0.05	12.3	1
9/27/1935 12:00	0.05	12	1
9/28/1935 12:00	0.05	12.1	1
9/29/1935 12:00	0.04	12.4	1
9/30/1935 12:00	0.04	11.7	1
10/01/1935 12:00	0.04	12.2	1
10/02/1935 12:00	0.04	11.8	1
10/03/1935 12:00	0.04	11.9	1
10/04/1935 12:00	0.04	12.2	1
10/05/1935 12:00	0.05	12	1
10/06/1935 12:00	0.08	12	1
10/07/1935 12:00	0.11	12.6	1
10/08/1935 12:00	0.13	12.1	1
10/09/1935 12:00	0.07	11.7	1
10/10/1935 12:00	0.06	11.1	1
10/11/1935 12:00	0.05	11.2	1
10/12/1935 12:00	0.05	11.4	1
10/13/1935 12:00	0.05	11.8	1
10/14/1935 12:00	0.05	11.7	1
10/15/1935 12:00	0.05	11.7	1
10/16/1935 12:00	0.05	11.5	1
10/17/1935 12:00	0.05	11.4	1
10/18/1935 12:00	0.05	11	1
10/19/1935 12:00	0.05	10.8	1
10/20/1935 12:00	0.05	10.2	1
10/21/1935 12:00	0.05	10	1
10/22/1935 12:00	0.05	10	1
10/23/1935 12:00	0.05	10.3	1
10/24/1935 12:00	0.06	9.8	1
10/25/1935 12:00	0.06	9.2	1
10/26/1935 12:00	0.11	9.2	1
10/27/1935 12:00	0.1	8.7	1
10/28/1935 12:00	0.08	8.8	1
10/29/1935 12:00	0.07	9.5	1
10/30/1935 12:00	0.06	9.5	1
10/31/1935 12:00	0.06	8.4	1
11/01/1935 12:00	0.06	8.5	1
11/02/1935 12:00	0.06	8.9	1
11/03/1935 12:00	0.05	8.8	1
11/04/1935 12:00	0.05	8.2	1
11/05/1935 12:00	0.05	7.7	1
11/06/1935 12:00	0.05	7.5	1
11/07/1935 12:00	0.05	7.6	1
11/08/1935 12:00	0.05	7.8	1
11/09/1935 12:00	0.05	8.7	1
11/10/1935 12:00	0.05	9	1
11/11/1935 12:00	0.24	9.1	1
11/12/1935 12:00	0.15	9	1
11/13/1935 12:00	0.27	9.2	1
11/14/1935 12:00	0.45	8.7	1.1
11/15/1935 12:00	0.68	8.9	1.7
11/16/1935 12:00	0.86	9.2	2.1
11/17/1935 12:00	1.66	8.7	4.2
11/18/1935 12:00	4.47	8.5	11.2
11/19/1935 12:00	1.22	7.9	3.1
11/20/1935 12:00	0.72	7.4	1.8
11/21/1935 12:00	1.26	6.7	3.1
11/22/1935 12:00	0.73	6.5	1.8
11/23/1935 12:00	10.05	6.7	25.1
11/24/1935 12:00	32.79	7.1	82
11/25/1935 12:00	24.99	7.9	62.5
11/26/1935 12:00	6.46	7.8	16.2
11/27/1935 12:00	3.08	7.1	7.7
11/28/1935 12:00	1.91	5.8	4.8
11/29/1935 12:00	1.41	5.4	3.5
11/30/1935 12:00	1.26	5.9	3.1
12/01/1935 12:00	3.26	6	8.1
12/02/1935 12:00	3.12	5.5	7.8
12/03/1935 12:00	2.07	5.1	5.2
12/04/1935 12:00	1.54	5.2	3.9
12/05/1935 12:00	1.23	5.9	3.1
12/06/1935 12:00	1.03	6.3	2.6
12/07/1935 12:00	0.87	7.6	2.2
12/08/1935 12:00	0.77	9.1	1.9
12/09/1935 12:00	0.69	9.8	1.7
12/10/1935 12:00	0.67	9.8	1.7
12/11/1935 12:00	0.65	9.7	1.6
12/12/1935 12:00	0.58	9.4	1.5
12/13/1935 12:00	0.55	9.8	1.4
12/14/1935 12:00	0.52	9.5	1.3
12/15/1935 12:00	0.5	8.2	1.3
12/16/1935 12:00	0.86	7.6	2.2
12/17/1935 12:00	5.31	7.6	13.3
12/18/1935 12:00	10.36	7.7	25.9
12/19/1935 12:00	7.59	7.5	19
12/20/1935 12:00	3.38	7.8	8.4
12/21/1935 12:00	2.2	6.9	5.5
12/22/1935 12:00	1.62	6.9	4.1
12/23/1935 12:00	1.29	6.5	3.2
12/24/1935 12:00	1.07	6	2.7
12/25/1935 12:00	0.93	6.3	2.3
12/26/1935 12:00	0.84	6.7	2.1
12/27/1935 12:00	0.74	6.6	1.9
12/28/1935 12:00	0.66	7	1.7
12/29/1935 12:00	0.61	7.2	1.5
12/30/1935 12:00	0.56	6.7	1.4
12/31/1935 12:00	0.52	7	1.3
01/01/1936 12:00	0.25	7.7	1
01/02/1936 12:00	0.22	7.5	1
01/03/1936 12:00	0.21	7.6	1
01/04/1936 12:00	0.19	7.6	1
01/05/1936 12:00	0.17	7.6	1
01/06/1936 12:00	0.17	7.8	1
01/07/1936 12:00	1.82	8.2	4.5
01/08/1936 12:00	6.52	8.5	16.3
01/09/1936 12:00	2.28	8.7	5.7
01/10/1936 12:00	1.28	8.8	3.2
01/11/1936 12:00	1.42	8.3	3.6
01/12/1936 12:00	1.33	8.5	3.3
1/13/1936 12:00	0.98	9	2.4
1/14/1936 12:00	0.85	9.3	2.1
1/15/1936 12:00	0.7	9.1	1.8
1/16/1936 12:00	0.61	8.7	1.5
1/17/1936 12:00	0.58	8.7	1.4
1/18/1936 12:00	0.61	9	1.5
1/19/1936 12:00	0.58	9.1	1.5
1/20/1936 12:00	0.55	8.5	1.4
1/21/1936 12:00	0.55	7.6	1.4
1/22/1936 12:00	0.59	7	1.5
1/23/1936 12:00	0.66	7.6	1.7
1/24/1936 12:00	0.76	8.1	1.9
1/25/1936 12:00	0.91	7.1	2.3
1/26/1936 12:00	1.73	7.1	4.3
1/27/1936 12:00	2.4	8.3	6
1/28/1936 12:00	3.56	8.5	8.9
1/29/1936 12:00	3.28	9	8.2
1/30/1936 12:00	3.98	8.2	10
1/31/1936 12:00	3.91	7.7	9.8
02/01/1936 12:00	2.6	8.3	6.5
02/02/1936 12:00	6.19	8.4	15.5
02/03/1936 12:00	4.22	8.1	10.5
02/04/1936 12:00	6.57	8.2	16.4
02/05/1936 12:00	6.35	8.1	15.9
02/06/1936 12:00	5.64	8.1	14.1
02/07/1936 12:00	15.63	7.8	39.1
02/08/1936 12:00	33.98	7.4	84.9
02/09/1936 12:00	34.87	7.2	87.2
02/10/1936 12:00	13.13	7.2	32.8
02/11/1936 12:00	6.41	7.2	16
02/12/1936 12:00	4.17	7.3	10.4
2/13/1936 12:00	3.24	7.6	8.1
2/14/1936 12:00	2.61	8.1	6.5
2/15/1936 12:00	2.47	7.8	6.2
2/16/1936 12:00	2.19	8.4	5.5
2/17/1936 12:00	1.82	8.6	4.5
2/18/1936 12:00	1.77	8.5	4.4
2/19/1936 12:00	1.62	8.4	4.1
2/20/1936 12:00	1.42	8.3	3.6
2/21/1936 12:00	1.28	8.4	3.2
2/22/1936 12:00	1.16	8.6	2.9
2/23/1936 12:00	1.04	8.7	2.6
2/24/1936 12:00	0.94	8.4	2.4
2/25/1936 12:00	0.87	8.4	2.2
2/26/1936 12:00	0.8	8.1	2
2/27/1936 12:00	0.73	8.2	1.8
2/28/1936 12:00	0.68	8.3	1.7
2/29/1936 12:00	0.63	8.1	1.6
03/01/1936 12:00	0.59	8.3	1.5
03/02/1936 12:00	0.59	8.3	1.5
03/03/1936 12:00	1.21	8	3
03/04/1936 12:00	2.33	8.2	5.8
03/05/1936 12:00	5.64	8.3	14.1
03/06/1936 12:00	10.6	8.7	26.5
03/07/1936 12:00	17.73	8.7	44.3
03/08/1936 12:00	9.34	9.2	23.3
03/09/1936 12:00	9.34	9.4	23.3
03/10/1936 12:00	5.26	9.4	13.1
03/11/1936 12:00	3.48	9.2	8.7
03/12/1936 12:00	3.7	9.1	9.2
3/13/1936 12:00	4.23	9.2	10.6
3/14/1936 12:00	3.04	9.4	7.6
3/15/1936 12:00	2.36	9.2	5.9
3/16/1936 12:00	1.93	9.2	4.8
3/17/1936 12:00	1.7	9.3	4.3
3/18/1936 12:00	1.59	9.3	4
3/19/1936 12:00	1.49	9.2	3.7
3/20/1936 12:00	1.4	9	3.5
3/21/1936 12:00	1.3	9.4	3.3
3/22/1936 12:00	1.21	9.6	3
3/23/1936 12:00	1.12	9.7	2.8
3/24/1936 12:00	1.05	9.4	2.6
3/25/1936 12:00	0.97	8.6	2.4
3/26/1936 12:00	0.95	8.1	2.4
3/27/1936 12:00	1.6	8.8	4
3/28/1936 12:00	2.39	8.9	6
3/29/1936 12:00	3.07	9.4	7.7
3/30/1936 12:00	15.95	9	39.9
3/31/1936 12:00	9.16	8.4	22.9
04/01/1936 12:00	9.34	7.9	23.3
04/02/1936 12:00	5.75	8.4	14.4
04/03/1936 12:00	3.9	8.9	9.7
04/04/1936 12:00	3.01	9	7.5
04/05/1936 12:00	2.41	9	6
04/06/1936 12:00	1.95	9.1	4.9
04/07/1936 12:00	1.63	9.3	4.1
04/08/1936 12:00	1.41	9.7	3.5
04/09/1936 12:00	1.25	9.7	3.1
04/10/1936 12:00	1.09	10	2.7
04/11/1936 12:00	1.19	10	3
04/12/1936 12:00	1.12	9.8	2.8
4/13/1936 12:00	1.3	8.9	3.3
4/14/1936 12:00	3.45	8.8	8.6
4/15/1936 12:00	2.71	8.3	6.8
4/16/1936 12:00	2.09	8.2	5.2
4/17/1936 12:00	1.67	8.3	4.2
4/18/1936 12:00	1.56	8.2	3.9
4/19/1936 12:00	2.11	8.5	5.3
4/20/1936 12:00	1.89	8.4	4.7
4/21/1936 12:00	1.92	8.6	4.8
4/22/1936 12:00	1.67	8.8	4.2
4/23/1936 12:00	1.44	9.3	3.6
4/24/1936 12:00	1.25	9.6	3.1
4/25/1936 12:00	1.19	10	3
4/26/1936 12:00	1.09	10.4	2.7
4/27/1936 12:00	1.03	10.4	2.6
4/28/1936 12:00	0.97	10	2.4
4/29/1936 12:00	0.91	9.8	2.3
4/30/1936 12:00	0.87	10	2.2
05/01/1936 12:00	0.84	10.2	2.1
05/02/1936 12:00	0.83	10.3	2.1
05/03/1936 12:00	0.82	10.5	2
05/04/1936 12:00	0.97	9.9	2.4
05/05/1936 12:00	0.87	9.6	2.2
05/06/1936 12:00	0.84	9.9	2.1
05/07/1936 12:00	1.35	9.8	3.4
05/08/1936 12:00	1.29	9.8	3.2
05/09/1936 12:00	1.07	9.5	2.7
05/10/1936 12:00	0.96	9.8	2.4
05/11/1936 12:00	0.89	9.6	2.2
05/12/1936 12:00	1.25	9.7	3.1
5/13/1936 12:00	1.58	9.9	3.9
5/14/1936 12:00	1.36	10	3.4
5/15/1936 12:00	1.13	10.2	2.8
5/16/1936 12:00	1.01	10.1	2.5
5/17/1936 12:00	0.92	10	2.3
5/18/1936 12:00	0.88	10.1	2.2
5/19/1936 12:00	0.8	10.4	2
5/20/1936 12:00	1.52	10.6	3.8
5/21/1936 12:00	2.6	10.8	6.5
5/22/1936 12:00	2.52	10.4	6.3
5/23/1936 12:00	2.86	10.5	7.1
5/24/1936 12:00	3.93	10.5	9.8
5/25/1936 12:00	7.36	11	18.4
5/26/1936 12:00	15.63	11.5	39.1
5/27/1936 12:00	8.11	11.3	20.3
5/28/1936 12:00	4.57	10.8	11.4
5/29/1936 12:00	3.14	10.5	7.8
5/30/1936 12:00	2.26	10.7	5.7
5/31/1936 12:00	1.76	10.6	4.4
06/01/1936 12:00	1.45	10.9	3.6
06/02/1936 12:00	1.25	11.2	3.1
06/03/1936 12:00	1.09	11.6	2.7
06/04/1936 12:00	0.97	11.6	2.4
06/05/1936 12:00	0.86	11.2	2.1
06/06/1936 12:00	0.77	11	1.9
06/07/1936 12:00	0.69	10.7	1.7
06/08/1936 12:00	0.63	10.5	1.6
06/09/1936 12:00	0.59	10.7	1.5
06/10/1936 12:00	0.55	11.1	1.4
06/11/1936 12:00	0.51	10.9	1.3
06/12/1936 12:00	0.48	11	1.2
6/13/1936 12:00	0.44	11.4	1.1
6/14/1936 12:00	0.41	11.4	1
6/15/1936 12:00	0.39	11.9	1
6/16/1936 12:00	0.37	12.4	1
6/17/1936 12:00	0.35	12.6	1
6/18/1936 12:00	0.33	12.4	1
6/19/1936 12:00	0.32	12.6	1
6/20/1936 12:00	0.3	12.5	1
6/21/1936 12:00	0.29	12.5	1
6/22/1936 12:00	0.28	12.5	1
6/23/1936 12:00	0.26	12.7	1
6/24/1936 12:00	0.25	12.8	1
6/25/1936 12:00	0.24	12.6	1
6/26/1936 12:00	0.23	12.5	1
6/27/1936 12:00	0.23	12.6	1
6/28/1936 12:00	0.22	13.4	1
6/29/1936 12:00	0.22	13.6	1
6/30/1936 12:00	0.21	13.5	1
07/01/1936 12:00	0.2	13.3	1
07/02/1936 12:00	0.19	13.1	1
07/03/1936 12:00	0.18	13.5	1
07/04/1936 12:00	0.18	13.8	1
07/05/1936 12:00	0.17	13.9	1
07/06/1936 12:00	0.17	14.1	1
07/07/1936 12:00	0.16	14.3	1
07/08/1936 12:00	0.16	14	1
07/09/1936 12:00	0.15	13.5	1
07/10/1936 12:00	0.15	13.1	1
07/11/1936 12:00	0.14	13.1	1
07/12/1936 12:00	0.14	13.5	1
7/13/1936 12:00	0.13	13.6	1
7/14/1936 12:00	0.13	13.5	1
7/15/1936 12:00	0.13	13.3	1
7/16/1936 12:00	0.13	13.6	1
7/17/1936 12:00	0.12	13.8	1
7/18/1936 12:00	0.12	13.4	1
7/19/1936 12:00	0.11	13.9	1
7/20/1936 12:00	0.11	14.1	1
7/21/1936 12:00	0.11	14.2	1
7/22/1936 12:00	0.1	14.7	1
7/23/1936 12:00	0.1	14.9	1
7/24/1936 12:00	0.1	15	1
7/25/1936 12:00	0.1	15.2	1
7/26/1936 12:00	0.1	15.3	1
7/27/1936 12:00	0.1	15.3	1
7/28/1936 12:00	0.09	15.5	1
7/29/1936 12:00	0.09	15.5	1
7/30/1936 12:00	0.09	15.6	1
7/31/1936 12:00	0.09	15.4	1
08/01/1936 12:00	0.09	15.2	1
08/02/1936 12:00	0.09	14.8	1
08/03/1936 12:00	0.09	15	1
08/04/1936 12:00	0.08	14.4	1
08/05/1936 12:00	0.08	13.9	1
08/06/1936 12:00	0.08	13.8	1
08/07/1936 12:00	0.08	14.5	1
08/08/1936 12:00	0.08	14.7	1
08/09/1936 12:00	0.08	14.9	1
08/10/1936 12:00	0.07	14.9	1
08/11/1936 12:00	0.07	15.4	1
08/12/1936 12:00	0.07	15.7	1
8/13/1936 12:00	0.07	15.7	1
8/14/1936 12:00	0.07	15.3	1
8/15/1936 12:00	0.07	15.1	1
8/16/1936 12:00	0.07	14.5	1
8/17/1936 12:00	0.06	14.7	1
8/18/1936 12:00	0.06	15	1
8/19/1936 12:00	0.06	15.5	1
8/20/1936 12:00	0.06	15.8	1
8/21/1936 12:00	0.06	15.5	1
8/22/1936 12:00	0.07	15.2	1
8/23/1936 12:00	0.07	14.7	1
8/24/1936 12:00	0.07	14.9	1
8/25/1936 12:00	0.07	14.5	1
8/26/1936 12:00	0.07	14.5	1
8/27/1936 12:00	0.06	14.5	1
8/28/1936 12:00	0.06	14.8	1
8/29/1936 12:00	0.06	15.1	1
8/30/1936 12:00	0.06	15.2	1
8/31/1936 12:00	0.06	14.9	1
09/01/1936 12:00	0.06	14.7	1
09/02/1936 12:00	0.06	14.2	1
09/03/1936 12:00	0.06	14.2	1
09/04/1936 12:00	0.06	14.2	1
09/05/1936 12:00	0.06	14.3	1
09/06/1936 12:00	0.06	14.3	1
09/07/1936 12:00	0.06	14.2	1
09/08/1936 12:00	0.06	14.1	1
09/09/1936 12:00	0.05	13.9	1
09/10/1936 12:00	0.05	13.6	1
09/11/1936 12:00	0.05	14.1	1
09/12/1936 12:00	0.05	14.2	1
9/13/1936 12:00	0.05	13.6	1
9/14/1936 12:00	0.05	13.2	1
9/15/1936 12:00	0.05	13.4	1
9/16/1936 12:00	0.05	13.8	1
9/17/1936 12:00	0.05	13.4	1
9/18/1936 12:00	0.05	12.7	1
9/19/1936 12:00	0.05	12.2	1
9/20/1936 12:00	0.05	12.1	1
9/21/1936 12:00	0.05	11.5	1
9/22/1936 12:00	0.05	11.7	1
9/23/1936 12:00	0.05	12	1
9/24/1936 12:00	0.05	12.2	1
9/25/1936 12:00	0.05	12.5	1
9/26/1936 12:00	0.05	12.3	1
9/27/1936 12:00	0.05	12	1
9/28/1936 12:00	0.05	12.1	1
9/29/1936 12:00	0.04	12.4	1
9/30/1936 12:00	0.04	11.7	1
10/01/1936 12:00	0.04	12.2	1
10/02/1936 12:00	0.04	11.8	1
10/03/1936 12:00	0.04	11.9	1
10/04/1936 12:00	0.04	12.2	1
10/05/1936 12:00	0.05	12	1
10/06/1936 12:00	0.08	12	1
10/07/1936 12:00	0.11	12.6	1
10/08/1936 12:00	0.13	12.1	1
10/09/1936 12:00	0.07	11.7	1
10/10/1936 12:00	0.06	11.1	1
10/11/1936 12:00	0.05	11.2	1
10/12/1936 12:00	0.05	11.4	1
10/13/1936 12:00	0.05	11.8	1
10/14/1936 12:00	0.05	11.7	1
10/15/1936 12:00	0.05	11.7	1
10/16/1936 12:00	0.05	11.5	1
10/17/1936 12:00	0.05	11.4	1
10/18/1936 12:00	0.05	11	1
10/19/1936 12:00	0.05	10.8	1
10/20/1936 12:00	0.05	10.2	1
10/21/1936 12:00	0.05	10	1
10/22/1936 12:00	0.05	10	1
10/23/1936 12:00	0.05	10.3	1
10/24/1936 12:00	0.06	9.8	1
10/25/1936 12:00	0.06	9.2	1
10/26/1936 12:00	0.11	9.2	1
10/27/1936 12:00	0.1	8.7	1
10/28/1936 12:00	0.08	8.8	1
10/29/1936 12:00	0.07	9.5	1
10/30/1936 12:00	0.06	9.5	1
10/31/1936 12:00	0.06	8.4	1
11/01/1936 12:00	0.06	8.5	1
11/02/1936 12:00	0.06	8.9	1
11/03/1936 12:00	0.05	8.8	1
11/04/1936 12:00	0.05	8.2	1
11/05/1936 12:00	0.05	7.7	1
11/06/1936 12:00	0.05	7.5	1
11/07/1936 12:00	0.05	7.6	1
11/08/1936 12:00	0.05	7.8	1
11/09/1936 12:00	0.05	8.7	1
11/10/1936 12:00	0.05	9	1
11/11/1936 12:00	0.24	9.1	1
11/12/1936 12:00	0.15	9	1
11/13/1936 12:00	0.27	9.2	1
11/14/1936 12:00	0.45	8.7	1.1
11/15/1936 12:00	0.68	8.9	1.7
11/16/1936 12:00	0.86	9.2	2.1
11/17/1936 12:00	1.66	8.7	4.2
11/18/1936 12:00	4.47	8.5	11.2
11/19/1936 12:00	1.22	7.9	3.1
11/20/1936 12:00	0.72	7.4	1.8
11/21/1936 12:00	1.26	6.7	3.1
11/22/1936 12:00	0.73	6.5	1.8
11/23/1936 12:00	10.05	6.7	25.1
11/24/1936 12:00	32.79	7.1	82
11/25/1936 12:00	24.99	7.9	62.5
11/26/1936 12:00	6.46	7.8	16.2
11/27/1936 12:00	3.08	7.1	7.7
11/28/1936 12:00	1.91	5.8	4.8
11/29/1936 12:00	1.41	5.4	3.5
11/30/1936 12:00	1.26	5.9	3.1
12/01/1936 12:00	3.26	6	8.1
12/02/1936 12:00	3.12	5.5	7.8
12/03/1936 12:00	2.07	5.1	5.2
12/04/1936 12:00	1.54	5.2	3.9
12/05/1936 12:00	1.23	5.9	3.1
12/06/1936 12:00	1.03	6.3	2.6
12/07/1936 12:00	0.87	7.6	2.2
12/08/1936 12:00	0.77	9.1	1.9
12/09/1936 12:00	0.69	9.8	1.7
12/10/1936 12:00	0.67	9.8	1.7
12/11/1936 12:00	0.65	9.7	1.6
12/12/1936 12:00	0.58	9.4	1.5
12/13/1936 12:00	0.55	9.8	1.4
12/14/1936 12:00	0.52	9.5	1.3
12/15/1936 12:00	0.5	8.2	1.3
12/16/1936 12:00	0.86	7.6	2.2
12/17/1936 12:00	5.31	7.6	13.3
12/18/1936 12:00	10.36	7.7	25.9
12/19/1936 12:00	7.59	7.5	19
12/20/1936 12:00	3.38	7.8	8.4
12/21/1936 12:00	2.2	6.9	5.5
12/22/1936 12:00	1.62	6.9	4.1
12/23/1936 12:00	1.29	6.5	3.2
12/24/1936 12:00	1.07	6	2.7
12/25/1936 12:00	0.93	6.3	2.3
12/26/1936 12:00	0.84	6.7	2.1
12/27/1936 12:00	0.74	6.6	1.9
12/28/1936 12:00	0.66	7	1.7
12/29/1936 12:00	0.61	7.2	1.5
12/30/1936 12:00	0.56	6.7	1.4
12/31/1936 12:00	0.52	7	1.3
01/01/1937 12:00	0.25	7.7	1
01/02/1937 12:00	0.22	7.5	1
01/03/1937 12:00	0.21	7.6	1
01/04/1937 12:00	0.19	7.6	1
01/05/1937 12:00	0.17	7.6	1
01/06/1937 12:00	0.17	7.8	1
01/07/1937 12:00	1.82	8.2	4.5
01/08/1937 12:00	6.52	8.5	16.3
01/09/1937 12:00	2.28	8.7	5.7
01/10/1937 12:00	1.28	8.8	3.2
01/11/1937 12:00	1.42	8.3	3.6
01/12/1937 12:00	1.33	8.5	3.3
1/13/1937 12:00	0.98	9	2.4
1/14/1937 12:00	0.85	9.3	2.1
1/15/1937 12:00	0.7	9.1	1.8
1/16/1937 12:00	0.61	8.7	1.5
1/17/1937 12:00	0.58	8.7	1.4
1/18/1937 12:00	0.61	9	1.5
1/19/1937 12:00	0.58	9.1	1.5
1/20/1937 12:00	0.55	8.5	1.4
1/21/1937 12:00	0.55	7.6	1.4
1/22/1937 12:00	0.59	7	1.5
1/23/1937 12:00	0.66	7.6	1.7
1/24/1937 12:00	0.76	8.1	1.9
1/25/1937 12:00	0.91	7.1	2.3
1/26/1937 12:00	1.73	7.1	4.3
1/27/1937 12:00	2.4	8.3	6
1/28/1937 12:00	3.56	8.5	8.9
1/29/1937 12:00	3.28	9	8.2
1/30/1937 12:00	3.98	8.2	10
1/31/1937 12:00	3.91	7.7	9.8
02/01/1937 12:00	2.6	8.3	6.5
02/02/1937 12:00	6.19	8.4	15.5
02/03/1937 12:00	4.22	8.1	10.5
02/04/1937 12:00	6.57	8.2	16.4
02/05/1937 12:00	6.35	8.1	15.9
02/06/1937 12:00	5.64	8.1	14.1
02/07/1937 12:00	15.63	7.8	39.1
02/08/1937 12:00	33.98	7.4	84.9
02/09/1937 12:00	34.87	7.2	87.2
02/10/1937 12:00	13.13	7.2	32.8
02/11/1937 12:00	6.41	7.2	16
02/12/1937 12:00	4.17	7.3	10.4
2/13/1937 12:00	3.24	7.6	8.1
2/14/1937 12:00	2.61	8.1	6.5
2/15/1937 12:00	2.47	7.8	6.2
2/16/1937 12:00	2.19	8.4	5.5
2/17/1937 12:00	1.82	8.6	4.5
2/18/1937 12:00	1.77	8.5	4.4
2/19/1937 12:00	1.62	8.4	4.1
2/20/1937 12:00	1.42	8.3	3.6
2/21/1937 12:00	1.28	8.4	3.2
2/22/1937 12:00	1.16	8.6	2.9
2/23/1937 12:00	1.04	8.7	2.6
2/24/1937 12:00	0.94	8.4	2.4
2/25/1937 12:00	0.87	8.4	2.2
2/26/1937 12:00	0.8	8.1	2
2/27/1937 12:00	0.73	8.2	1.8
2/28/1937 12:00	0.68	8.3	1.7
03/01/1937 12:00	0.59	8.3	1.5
03/02/1937 12:00	0.59	8.3	1.5
03/03/1937 12:00	1.21	8	3
03/04/1937 12:00	2.33	8.2	5.8
03/05/1937 12:00	5.64	8.3	14.1
03/06/1937 12:00	10.6	8.7	26.5
03/07/1937 12:00	17.73	8.7	44.3
03/08/1937 12:00	9.34	9.2	23.3
03/09/1937 12:00	9.34	9.4	23.3
03/10/1937 12:00	5.26	9.4	13.1
03/11/1937 12:00	3.48	9.2	8.7
03/12/1937 12:00	3.7	9.1	9.2
3/13/1937 12:00	4.23	9.2	10.6
3/14/1937 12:00	3.04	9.4	7.6
3/15/1937 12:00	2.36	9.2	5.9
3/16/1937 12:00	1.93	9.2	4.8
3/17/1937 12:00	1.7	9.3	4.3
[truncated: 26,510 more rows]
