# Supplementary material for: Assessment of Population Relevance of Endocrine-sensitive Apical Endpoints in Fish Chronic Studies Using Individual-Based Models
Source: Environ Sci Technol. 2025 Sep 30;59(40):21431–41. doi: 10.1021/acs.est.5c03364 (PMC12529950; doi:10.1021/acs.est.5c03364)
Supplement: Supplementary file 1 [file es5c03364_si_001.zip › Models/Mintram 2018_RA1561.nlogo]

        Globals
[
  number-of-patches                     ; defines total number of patches
  pond_area                             ; 20 m2 (4 * 5 m)
  patch_length                          ; 20 cm

;#### seasonal parameters ####
   year                                 ; in which year the model is
   date                                 ; 1~360

   month                                ; can exceed 12, ticks/30 + 1
   month-in-year                        ; 1 ~ 12
   calendar                             ; "Jan", "Feb", ..., "Dec"
   month-list                           ; [ Jan ~ Dec ]
   season                               ; "Spring", "Summer", "Autumn", "Winter"
   season-list                          ; [ "Spring" "Summer" "Autumn" "Winter" ]

   breeding-season-list                 ; [ 5 ~ 7 ]
   breeding-season?                     ; boolean, shows whether it is in breeding season or not
   spring-list                          ; [ 2 3 4 ]
   summer-list                          ; [ 5 6 7 ]
   autumn-list                          ; [ 8 9 10 ]
   winter-list                          ; [ 11 12 1 ]


;### growth parameters ###
; VBGF (eq. 3)
  Linf                                  ; asymptotic length (cm)
  K                                     ; Growth rate constant (cm/ year)
  t0                                    ; hypothetical age at which length is equal to zero
  ts                                    ; defines the start of the convex segment of a sinusoid oscillation
  c                                     ; relative amplitude of the seasonal oscillation

; allometric weight:length (eq. 4)
  weight_a                              ; weight constant derived from allometric equation
  weight_b                              ; weight exponent derived from allometric equation

; body length – Biomass density (eq. 2)
  Linf_L                                ; limiting asymptotic length (cm)
  Gr                                    ; strength of density dependence  (cm/m2/g)
  biomass_density                       ; g/ m2

  length-at-hatch                      ; cm
  larvae_growth                        ; cm/day

;### Reproduction parameters ###
; male territoriality parameters (eq. 5)
 ter-sizea                              ; territory size constant
 ter-sizeb                              ; territory size exponent
 max-territory-radius                   ; a males territory cannot exceed the radius set by this parameter - needs to be a global so it can be accessed by patches and turtles

; courtship success parameters (eq. 6)
 csuccessa                              ; courtship success constant
 csuccessb                              ; courtship success intercept

 weight_loss_nesting                    ; % body weight lost by nesting males (Dufresne et al. 1990)
 weight_loss_notnesting                 ; % body weight lost by males while not-nesting (Dufresne et al. 1990)

; female spawning logistic equation parameters (eq. 7)
 fert                                   ; fertilisation rate
 feca                                   ; fecundity constant
 fecb                                   ; fecundity exponent

; inter-spawning interval parameters (eq. 8)
 ISIa                                   ; ISI constant
 ISIb                                   ; ISI intercept
 minISI                                 ; days, min and max ISI set according to published data
 maxISI                                 ; days

;## mortality parameters ##
;egg mortality parameters for linear equation (eq. 10)
 egg_mort_a                             ; egg cannibalism constant
 egg_mort_b                             ; egg cannibalism intercept
 min_egg_cann                           ; minimum daily rate of egg cannibalism observed by Whoriskey and FitzGerald (1985)
 natural-mort-eggs                      ; daily rate of natural mortality in eggs

; mortality at unit weight (eq. 9)
 mort_a                                 ; natural mortality at unit weight
 mort_b                                 ; Allometric scaling factor
; mort correction factors accounting for reduced predation risk in vegetative territories and increased risk in open water
; this is only specified for adult males in the breeding season because of their prolonged time inhabitating one habitat type.
 veg_correctionfactor
 open_correctionfactor

; ## Toxicant effect parameter
; ToxicantConcentration                  ; microgram/ l
; FN-courta                              ; logit dose-response equation parameters for leading behaviour
; FN-courtb
; FN-nesta                               ; logit dose-response equation parameters for nest building
; FN-nestb


;AT 17/11/2022: Add globals for implementing the effects of ED exposure
Fec_Effect         ;Fecundity effects

]

patches-own
[
  watervolume                          ; volume of water within each patch, litres
  habitat-type                         ; open water; vegetation; breeding grounds
  owner                                ; male who owns patch
  females-spawnedhere                  ; the number of females spawned in a single males nest between days 1 and 4 of his breeding cycle
  eggshere                             ; n. of eggs on each patch
]

; create stickleback lifestages - eggs, larvae, juveniles, adults (male and female)

breed [adultmales adultmale]
breed [adultfemales adultfemale]
breed [juveniles juvenile]
breed [larvae larva]
breed [egg-batches egg-batch]

turtles-own
[
  age                                  ; turtles age 1 day over each time step (dph - egg age set seperately as dpf)
  sex                                  ; turtles differentiate into male or female sexually mature adults
  fishlength                           ; cm
  fishweight                           ; g
  mort_rate                            ; daily prob
  ts_adjusted                          ; adjusted ts to ensure all individuals stop/ start growing for each season at the same time independent of their age
]

egg-batches-own
[
  egg-age                              ; dpf, eggs take 6 - 8 days to hatch. The remainder of life-stages refer to dph
  egg_cann                             ; daily mortality rate caused by egg cannibalism
  EggNumber                            ; egg number per egg batch
]

adultfemales-own
[
  interspawninterval                   ; days between spawnings based on her weight
  day_of_ISI                           ; number of days since her last spawning
  fem_courting_prob                    ; taken from the males courtship-success probability
  ready-to-spawn                       ; females have an equal chance of becoming sexually active during the first 35 days of the breeding season (adds stochasticity)
  end-spawning                         ; last day of the breeding season
  my-days-spawning                     ; total number of days spent able to spawn in the breeding season - used to adjust growth after the breeding season
]

adultmales-own
[
  nested?                              ; if adultmales have established territories, they are nesting and do not leave their territory during a cycle
  courtshipsuccess                     ; the probability of successfully spawning with a female who visits his nest
  day_of_breedingcycle                 ; tally's the number of days within a 14 day breeding cycle
  my-territory                         ; patches which make up a males territory
  my_days_in_breeding_season           ; a tally of the total number of days each male spends nesting or searching in the breeding season (used to adjust growth after breeding season).
  begin-nesting                        ; males have an equal chance of becoming sexually active during the first 35 days of the breeding season (adds stochasticity)
  end-nesting                          ; last day of the breeding season
  initial-fishweight                   ; fishweight on the first day of breeding (date = begin-nesting)
  final-fishweight                     ; fishweight on the final day of breeding (date = end-nesting) - these are used to determine total weight loss over the breeding season
  chanceofnesting                      ; the probability that a male is capable of nesting - if toxicant exposure = "No", chanceofnesting is always 1
  courtship-disruption                 ; the level of courtship impairment determined by toxicant exposure (calculated from dose-response curve)
  nesting-disruption                   ; the level of nesting impairment determined by toxicant exposure (calculated from dose-response curve)
  territory-size                       ; m2
  patch_number                         ; territory-size converted into n of patches
]

; initialise the system - clear everything from last simulation and set global variables
; interface is setup with 500 patches - each patch has an area of 20 cm squared giving the whole pond an area of 20 m squared
To setup

  clear-all
   ; set up globals

  set number-of-patches count patches
  set pond_area 20                     ; m2
  set patch_length 20                  ; cm

  set Linf 6.33                        ; cm
  set K  1.96                          ; cm/ year
  set t0 -0.02
  set ts -0.042
  set C 1.30

  set Linf_L 5.9                       ; cm
  set Gr 0.09                          ; cm/ m2/ g

  set weight_a 0.0068
  set weight_b 3.28

  set length-at-hatch 0.45             ; cm
  set larvae_growth 0.033              ; cm/ day

  set ter-sizea 0.65
  set ter-sizeb -0.80

  set csuccessa 0.058
  set csuccessb 0.90

  set weight_loss_nesting 0.725        ; %/ day
  set weight_loss_notnesting 0.585     ; %/ day

  set fert 0.935
  set feca 0.82
  set fecb 3.18

  set ISIa -13.22
  set ISIb 15.44
  set minISI 3                         ; days
  set maxISI 9                         ; days

  set egg_mort_a 0.0049
  set egg_mort_b -0.0133
  set min_egg_cann 0.0073
  set natural-mort-eggs 0.013

  set mort_a 0.00781
  set mort_b -0.427

  set veg_correctionfactor 0.5
  set open_correctionfactor 1.5

 ; set FN-courta -0.42
 ; set FN-courtb 0.40
 ; set FN-nesta -1.01
 ; set FN-nestb 0.36

  ;AT 17/11/2022: Addition to set the default values of 1 to Fec-effect variable
  set Fec_Effect 1

    ; setup system
  setup-season
  setup-vegetation
  setup-water
  setup-turtles
  setup-charts
  reset-ticks

end

to setup-season
  set month 1
  set year 1
  set season ""
  set breeding-season? "no"
  set calendar ""
  set breeding-season-list [ 5 6 7 ]

  set spring-list [ 3 4 5 ]
  set summer-list [ 6 7 8 ]
  set autumn-list [ 9 10 11 ]
  set winter-list [ 12 1 2 ]
  set season-list [ "Spring" "Summer" "Autumn" "Winter" ]
  set month-list [ "Jan" "Feb" "March" "Apr" "May" "June"
                    "July" "Aug" "Sep" "Oct" "Nov" "Dec" ]
  end

to setup-vegetation

; set volume of all patches 20 cm * 20 cm * 50 cm = 20 litres
 ask patches
 [
   set watervolume ( ( 20 * 20 * 50 ) / 1000 )
 ]

; set vegetative patches as a percentage according to slider - all vegetative patches assumed to be suitable for breeding
   if vegetation-and-breeding > 0
  [
   ask n-of (number-of-patches / 100 * vegetation-and-breeding) patches
    [ set pcolor green
      set habitat-type "vegetation"
      set owner nobody
    ]
  ]

end

to setup-water

; set remaining patches as open water, colour blue
  ask patches
    [
      if (habitat-type != "vegetation")
      [
        set pcolor blue
        set habitat-type "water"
        set owner nobody
      ]
    ]

 ; create a local variable by which water-patches is the sum of all open water patches
  let water-patches count patches with [ habitat-type = "water" ]

 ; set number of open-water breeding habitats according to slider, as a percentage of water habitats - default setting assumes all open water patches are suitable for breeding
  if non-vegetativebreeding > 0
    [
      ask n-of (water-patches / 100 * non-vegetativebreeding ) patches with [habitat-type = "water"]
        [
          set pcolor blue + 1
          set habitat-type "non-vegetativebreeding"
          set owner nobody
        ]
    ]
end

to setup-turtles
  create-juveniles 160
  [
    set shape "fish"
    set color yellow
    set size 0.5
    set age 142 + random 90       ; initial age between 142 and 232 dph - based on a max hatch date of 8 days, a breeding season between May and July
                                  ; final spawnings 1 day after the breeding season (males establishing nests on the final of season) and the first spawnings 1 day after the beginning of the season.
    ; setting fishlength accoridng to eq 3: age in the equation is in years so needs to be divided by 360. The sin function in netlogo returns the angle rather than the raidion (angle of 2pi = 360)
    set fishlength (Linf * ( 1 - exp ( - ( ( K * ( ( age / 360 ) - t0 ) + (( c * K ) / ( 2 * pi )) * sin ( 360 * ( age / 360 ) - ts ) - (( c * K ) / ( 2 * pi )) * sin ( 360 * t0 - ts ))))))  ; eq 3
    set fishweight (weight_a * ( fishlength ^ weight_b ) ) ; eq. 4
    set biomass_density (sum [fishweight] of turtles with [ breed != egg-batches and breed != larvae ] / pond_area)

    ;AT 17/11/2022: Code amended to apply the change of the slider name from "Proportion_males" to "SexRatio".
    ;  ifelse random-float 1 < Proportion_males ; sex ratio is set to 0.5 (slider)
    ifelse random-float 1 < SexRatio   ; sex ratio is set to 0.5 (slider)
      [set sex "male"]
      [set sex "female"]

    ifelse any? patches with [ habitat-type = "vegetation"]        ; juveniles will move to vegetative habitat if any are available
      [ move-to one-of patches with [ (habitat-type = "vegetation")]]
      [ setxy random-xcor random-ycor ]
  ]

end

to setup-charts
  ;plot size distribution of fish lengths in the population
  set-current-plot "Length Histogram"
  histogram [ fishlength ] of turtles
  set-current-plot "Weight Histogram"
  histogram [fishweight] of turtles
end

to go

  if count turtles = 0 [stop] ; if no turtles left in model, stop.

  tick

  update-season

  ask turtles with [breed != egg-batches]
  [
    set age (age + 1)   ; dph
  ]
  ask egg-batches
  [
    set egg-age (egg-age + 1) ; dpf
  ]
   toxicant-effect
   survive
   develop
   grow
   move
   reproduce
   spawn

   update-charts

end

to update-season
  set month ceiling ( ticks / 30 )
  set year ceiling ( ticks / 360 ) ; assume each year 360 days
  ifelse remainder month 12 = 0
  [ set month-in-year 12 ]
  [ set month-in-year remainder month 12 ]
; (remainder month 12) returns 0~11, need to transform 0 to 12

  ifelse remainder ticks 360 = 0 ; no need to setup initial value as 0, because the default at setup stage is 0 already
  [ set date 360 ]
  [ set date remainder ticks 360 ]


  set calendar item ( month-in-year - 1 ) month-list ; item index start counting from 0
  ifelse member? month-in-year breeding-season-list ; whether the month belongs to the breeding-season-list
  [ set breeding-season? "Yes" ]
  [ set breeding-season? "No"  ]

  ifelse member? month-in-year spring-list
  [ set season "Spring" ]
  [
    ifelse member? month-in-year summer-list
    [ set season "Summer" ]
    [
      ifelse member? month-in-year autumn-list
      [ set season "Autumn" ]
      [ set season "Winter" ]
    ]
  ]


end

to toxicant-effect

  ;AT 17/11/2022: removed the toxicant effect from the original model and replaced with that specific for this project.
  ;AT 17/11/2022 Cont. Specifically, after 3 years spin up, effects are imposed on sex ratio, fecundity, fertility,
  ;AT 17/11/2022 Cont. nesting and courtship behaviours, based on the values in the choosers in the user interface.
  ;AT 17/11/2022 Cont. Note for courtship disruption 1 is no disruption and 0 is maximum disruption
 if ticks = 1080
  [ set SexRatio ( SexRatio * Proportion_males )             ;Sex Ratio Female skewed
    set Fec_Effect ( 1 - EggNumberReduction )                ;Fecundity effect
    set fert (fert * (1 - Fertilisation_effect))             ;Fertilisation rate effect
  ]

if ticks >= 1080 and ticks <= 4680
    [ask adultmales
      [set nesting-disruption Nesting_effect             ;Nesting behaviour effect
       set courtship-disruption Courtship_effect         ;Courtship behaviour effect
      ]
    ]


;  if ticks > 3600 and ticks < 7200 ; allows 10 years to stabilise
;  [
;    set ToxicantConcentration FNConc  ; toxicant conc set according to slider
;    ask adultmales
;    [
;      ifelse toxicant = "Yes" and ToxicantConcentration > 0
;      [
;        ifelse ExposureProfile = "Constant"
;        [
;          set courtship-disruption ( 1 / (1 + exp ( - (FN-courta + ( ( ln ToxicantConcentration ) * FN-courtb ) ) ) ) )
;          set nesting-disruption ( 1 / (1 + exp ( - (FN-nesta + ( ( ln ToxicantConcentration ) * FN-nestb ) ) ) ) )
;        ]
;        [
;          ifelse date >= 160 and date <= 170
;          [
;            set courtship-disruption ( 1 / (1 + exp ( - (FN-courta + ( ( ln ToxicantConcentration ) * FN-courtb ) ) ) ) )
;            set nesting-disruption ( 1 / (1 + exp ( - (FN-nesta + ( ( ln ToxicantConcentration ) * FN-nestb ) ) ) ) )
;          ]
;          [
;            set courtship-disruption 0
;            set nesting-disruption 0
;          ]
;        ]
;      ]
;      [
;        set courtship-disruption 0
;        set nesting-disruption 0
;      ]
;    ]
;  ]

end

to survive
; daily egg mortality calculated as a function of fish density with a length >= 1.5 cm (eq. 10)
    ask egg-batches
    [
       set egg_cann ( egg_mort_a * ( count turtles with [ breed != egg-batches and fishlength >= 1.5 ] / pond_area) + egg_mort_b )
    ; set the minimum rate of egg cannibalism as the minimum reported in the study to accunt for fillial cannibalism at low densities
       if egg_cann < min_egg_cann
         [ set egg_cann min_egg_cann ]
       set mort_rate egg_cann + natural-mort-eggs
       set EggNumber ( ( 1 - mort_rate ) * EggNumber)
       if EggNumber <= 0
         [die]
     ]

; all remaining individuals have their daily mort rate determined by their weight (eq. 9)
   ask turtles with [ breed != egg-batches and breed != adultmales with [ nested? = true ] ]
    [
        set mort_rate (mort_a * (fishweight ^ mort_b) )
        if random-float 1 < mort_rate
        [die]
    ]

; mortality at unit weight corrected for adultmales which establish territories in vegetation or open water
   ask adultmales with [ nested? = true ]
     [
       ifelse habitat-type = "vegetation"
       [ set mort_rate ( mort_a * (fishweight ^ mort_b) * veg_correctionfactor )]
       [ set mort_rate ( mort_a * (fishweight ^ mort_b) * open_correctionfactor )]
       if random-float 1 < Mort_rate
       [
         ask my-territory
         [
           set owner nobody
         ]
         die
       ]
     ]

 ; adults senesce at 450 dph
   ask turtles
   [
     if age >= 450
     [die]
   ]

 ; if the nesting male dies, any eggs or larvae in his nest will die. Adultmale correction factors therefore implicitly apply to eggs and larvae.
   ask turtles with [ breed = egg-batches or breed = larvae ]
     [ if count adultmales-here = 0
       [die]
     ]
end

to develop
 ; juveniles develop into adult males or females at the onset of the breeding season
   ;CH 27/11/2023: "courtship-disruption" and "nesting-disruption" addition to ensure future generations impose correct disruption to courtship and nesting
  if breeding-season? = "Yes"
    [
      ask juveniles with [ (sex = "male") and (age >= 235 )]  ; age ensures juveniles spawned in this breeding season do not become adults
      [
        set breed adultmales
        set shape "fish"
        set color blue
        set size 1
        setxy random-xcor random-ycor
        set nested? false
        set begin-nesting random 30 + 120
        set end-nesting 210 ; all nesting ceases on July 30th
        set courtship-disruption 1 ;CH 27/11/2023 Addition to ensure future generations impose correct disruption to courtship
        set nesting-disruption 0 ;CH 27/11/2023 Addition to ensure future generations impose correct disruption to nesting
      ]

      ask juveniles with [sex = "female" and (age >= 235 )]
      [
        set breed adultfemales
        set shape "fish"
        set color pink
        set size 1
        setxy random-xcor random-ycor
        set ready-to-spawn random 30 + 120
        set end-spawning 210
      ]
    ]
; eggs take 6 - 8 days to hatch into larvae
  ask egg-batches
    [
      if egg-age > 5 + random 3
      [
        hatch-larvae EggNumber
         [
          set shape "fish"
          set size 0.5
          set sex "n/a"
          set age 0
          set fishlength length-at-hatch
         ]
        die
      ]
    ]
 ; larvae take 4 days to develop into independently feeding juvenile
 ;AT 17/11/2022: Code for SexRatio changed to implement ED effect
 ;AT 17/11/2022 Cont. Specifically, based on the slider and toxic effect sub-model, SexRatio will be set more or less than the default of 0.5 resulting in less or more females, respectively.
  ask larvae
    [
      if age >= 4
      [
        set breed juveniles
        set shape "fish"
        set color yellow
        set size 0.5
        ifelse random-float 1 < SexRatio   ; sex ratio is set to 0.5 (slider)
        [set sex "female"]
        [set sex "male"]
 ;       [set sex "male"]
 ;       [set sex "female"]
      ]
    ]
end

to grow
; larvae growth is density independent because it relies solely on the yolk sac

  ask larvae
    [
     set fishlength fishlength + larvae_growth ; larvae have a constant growth rate of 0.013 cm / day
      set fishweight (weight_a * (fishlength ^ weight_b) )    ; (eq. 4)
    ]

  ; juvenile and adult female growth (outside breeding season) is density dependent, seasonal, and negative growth cannot occur
  ; females do not increase in length while they are sexually active and this is accounted for when calculating new length after the breeding season
  ask turtles with [ breed = juveniles or breed = adultfemales ]
    [
      ifelse breed = juveniles
      [
        set Linf ( Linf_L - (Gr * biomass_density) )
        let L_i_length (Linf * ( 1 - exp ( - ( ( K * ( ( age / 360 ) - t0 ) + (( c * K ) / ( 2 * pi )) * sin ( 360 * ( age / 360 ) - ts_adjusted ) - (( c * K ) / ( 2 * pi )) * sin ( 360 * t0 - ts_adjusted ))))) - fishlength)
        if L_i_length > 0
          [
           set fishlength ( fishlength + L_i_length )
        ]
      ]
      [
        if date < ready-to-spawn
        [
          set Linf ( Linf_L - (Gr * biomass_density) )
          let L_i_length (Linf * ( 1 - exp ( - ( ( K * ( ( age / 360 ) - t0 ) + (( c * K ) / ( 2 * pi )) * sin ( 360 * ( age / 360 ) - ts_adjusted ) - (( c * K ) / ( 2 * pi )) * sin ( 360 * t0 - ts_adjusted ))))) - fishlength)
          if L_i_length > 0
            [
             set fishlength ( fishlength + L_i_length )
          ]
        ]
        if date > end-spawning
        [
          set my-days-spawning end-spawning - ready-to-spawn
          set Linf ( Linf_L - (Gr * biomass_density) )
          let L_i_length (Linf * ( 1 - exp ( - ( ( K * ( ( ( age - my-days-spawning ) / 360 ) - t0 ) + (( c * K ) / ( 2 * pi )) * sin ( 360 * ( (age - my-days-spawning) / 360 ) - ts_adjusted ) - (( c * K ) / ( 2 * pi )) * sin ( 360 * t0 - ts_adjusted ))))) - fishlength)
          if L_i_length > 0
            [
             set fishlength ( fishlength + L_i_length )
          ]
        ]
      ]
      set fishweight ( weight_a * ( fishlength ^ weight_b ) )  ; (eq. 4)
  ]

  ; males lose weight in the breeding season if they are actively searching for nests or nesting (date > begin-nesting)
  ; - those which survive past the season have their length and weight set as above, but corrected for the number of days without without growth
  ; length stays constant throughout the breeding season (fish cannot decrease in length despite their loss of body mass)

  ask adultmales
  [
    ifelse (date >= begin-nesting and date <= end-nesting ) or ( date >= end-nesting and nested? = true )
      [
        set fishlength fishlength
        ifelse nested? = true
          [ set fishweight (fishweight - (fishweight * Weight_loss_nesting / 100) )  ] ; nesting males lose 0.725 % of body weight / day ]
          [ set fishweight (fishweight - (fishweight * weight_loss_notnesting / 100) ) ] ; non-nesting males lose 0.585 % body weight/ day ; weight on first day of breeding - weight on last day of breeding
      ]
      [
        set Linf ( Linf_L - (Gr * biomass_density) )

        let L_i_length (Linf * ( 1 - exp ( - ( ( K * ( ( ( age - my_days_in_breeding_season ) / 360 ) - t0 ) + (( c * K ) / ( 2 * pi )) * sin ( 360 * ( ( age - my_days_in_breeding_season ) / 360 ) - ts_adjusted ) - (( c * K ) / ( 2 * pi )) * sin ( 360 * t0 - ts_adjusted ))))) - fishlength)
        if L_i_length > 0
          [
            set fishlength ( fishlength + L_i_length )

            ; local variable calculates the total weight loss each male incurs over the breeding season (including if he is finishing a cycle into August)
            ; this is used to set a new fishweight after the breding season which takes into account his total weight lost e.g. if fishweight was set according to
            ; allometric equation alone, he would gain too much weight over one day. We assume weight is put back on steadily after the season ends.
            let total-breeding-weightloss (initial-fishweight - final-fishweight)
            set fishweight ( weight_a * ( fishlength ^ weight_b ) - total-breeding-weightloss)
          ]
      ]
  ]

  set biomass_density (sum [fishweight] of turtles with [ breed != egg-batches and breed != larvae ] / pond_area)

end

to move
  ; juveniles throughout the year, and non-breeding females, will move to vegetative habitats when they are available - juveniles >= 1.5 cm
  ; pose a threat to adultmales guarding a nest as they are capable of egg cannibalism, and are therefore excluded from male territories during the breeding season.
  ; eggs do not move and larvae only move within the nest ( a single patch- not modelled)
  ; adult male movement is modelled in reproduction
  ask juveniles
  [
    ifelse fishlength >= 1.5
    [
      ifelse any? patches with [ habitat-type = "vegetation"  and owner = nobody ]
      [ move-to one-of patches with [ habitat-type = "vegetation" and owner = nobody ]]
      [ move-to one-of patches with [ owner = nobody ]]
    ]
    [
      ifelse any? patches with [ habitat-type = "vegetation" ]
      [ move-to one-of patches with [ habitat-type = "vegetation"]]
      [ move-to one-of patches with [ owner = nobody ]]
    ]
  ]

; females which are not sexually active move to vegetative patches if any are available - movement during reproduction is set in 'to spawn'
  ask adultfemales
  [
    if date < ready-to-spawn or date > end-spawning
    [
       ifelse any? patches with [ habitat-type = "vegetation" and owner = nobody]
         [ move-to one-of patches with [ habitat-type = "vegetation" and owner = nobody]]
         [ move-to one-of patches with [ owner = nobody ]]
    ]
  ]

end

to reproduce

  ;####### male reproduction #######

if breeding-season? = "Yes"
[
  ask adultmales with [nested? = false ]
  ; males which are not nesting have their territory-size change daily based on male density that day. Nested males have a set territory-size until the end of that cycle.
    [
      ifelse count adultmales < 1.3 * pond_area         ; a maximum territory size of 0.54 m2 at fish densities of 1.3 fish / m2 is used so that
                                                        ; reproduction is not limited at low densities. This was the highest recorded by van de Assam (1967)
                                                        ; calc - * 1000 converts from m2 into cm2, and then into n. of patches ( / 20cm2, 400)
      [
        set territory-size 0.54
        set patch_number territory-size * (10000 / patch_length ^ 2)
      ]
      ; a minimum territory size of 1 patch is also set at densities of 20 fish m2 - this was the lowest recorded by van de Assam.
      [ ifelse count adultmales > 20 * pond_area
        [
          set territory-size 0.063
          set patch_number territory-size * (10000 / patch_length ^ 2)
        ]
      ; if densities > 1.3 and < 20 fish m2, terr size is determined by equation 5, then converted into n-of patches (round TS to nearest patch n)
        [
          set territory-size ( ( ter-sizea * ( ( count adultmales / pond_area ) ^ ter-sizeb ) ) )
          set patch_number territory-size * (10000 / patch_length ^ 2)
        ]
      ]

      ; creates a radius slightly larger than required for the calculated territory-size to account for the rounding properties of 'in-radius'
      ; this creates a near continous territory around the turtle
      set max-territory-radius ceiling (sqrt (max [patch_number] of adultmales / pi))
    ]

  ask adultmales
    [
      ; probability of nesting is only affected when toxicant = "Yes", otherwise it is always 1
      set chanceofnesting ( 1 - nesting-disruption )
      if random-float 1 < chanceofnesting
        [
          if any? adultmales with [nested? = false and begin-nesting <= date]
          [
            ; create local variable to define males which are actively searching for territories
            let males-looking-for-nests adultmales with [nested? = false and begin-nesting <= date]
            ; create local variable to define the largest males which are sexually mature (begin-nesting < date)
            let larger-males adultmales with [fishweight = max [fishweight] of males-looking-for-nests ]
            ask larger-males
              [
                let h who
                ; males will choose vegetative territories if any are available
                ; available patches are defined as those with no adultmales and enough patches in their radius to accomodate their calculated terr size
                let primary-nest-sites patches with [habitat-type = "vegetation" and count adultmales-here = 0 and
                  count patches with [owner = nobody] in-radius max-territory-radius >= [patch_number] of myself ]

                ifelse any? primary-nest-sites
                  [
                    move-to one-of primary-nest-sites
                    set nested? true
                    ; eq. 6, courtship success as a function of terr size
                    ; courtship-disruption is only greater than 0 if toxicant = "Yes"

                    ;CH 27/11/2023 changed the "- (courtship-disruption)" to "* courtship-disruption" as effects to be investigated in this project are relative not absolute
                    ;set courtshipsuccess ( csuccessa * ln ( territory-size ) + csuccessb ) - ( courtship-disruption )
                    set courtshipsuccess ( csuccessa * ln ( territory-size ) + csuccessb ) * ( courtship-disruption )
                    ;print courtshipsuccess CH 27/11/2023 used to check implementation of courtship-disruption


                    ; asking the patch the turtle is on to set him as its owner is essential - max territory radius sometimes excludes patch-here
                    ask patch-here
                      [
                        set owner myself
                        set pcolor h + 10
                      ]
                    ; establishing territory based on territory size but accounting for turtle now owning patch-here
                    ask n-of ([patch_number] of myself - 1) patches with [distance myself > 0 and distance myself <= max-territory-radius and owner = nobody ]
                      [
                        set owner myself
                        set pcolor h + 10
                      ]
                    set my-territory patches with [ owner = myself ]
                  ]
                  [
                    ; when vegetative nest sites are saturated, the remaining males will establish open water nests
                    let secondary-nest-sites patches with [habitat-type = "non-vegetativebreeding" and count adultmales-here = 0 and count patches with [ owner = nobody ]
                      in-radius max-territory-radius >= [patch_number] of myself ]

                    ifelse any? secondary-nest-sites
                      [
                        move-to one-of secondary-nest-sites
                        set nested? true
                        ;set courtshipsuccess ( csuccessa * ln ( territory-size ) + csuccessb ) - ( courtship-disruption )

                        ;CH 27/11/2023 changed the "- (courtship-disruption)" to "* courtship-disruption" as effects to be investigated in this project are relative not absolute
                        set courtshipsuccess ( csuccessa * ln ( territory-size ) + csuccessb ) * ( courtship-disruption )
                        ;print courtshipsuccess CH 27/11/2023 used to check implementation of courtship-disruption

                      ; asking the patch the turtle is on to set him as its owner is essential - max territory radius sometimes excludes patch-here
                        ask patch-here
                          [
                            set owner myself
                            set pcolor h + 10
                          ]
                        ; establishing territory based on territory size but accounting for turtle now owning patch-here
                        ask n-of ([patch_number] of myself - 1) patches with [distance myself > 0 and distance myself <= max-territory-radius and owner = nobody ]
                          [
                            set owner myself
                            set pcolor h + 10
                          ]
                        set my-territory patches with [ owner = myself ]
                      ]
                    ; if no available territories, the male is not nesting for that day
                      [
                        set nested? false
                      ]
                  ]
              ]
          ]
        ]
    ]
]


; set initial and final fishweights at the start and end of breeding so they can be used in growth calculations after the breeding season
  ask adultmales
  [
    if date = begin-nesting
      [
        set initial-fishweight fishweight
      ]
    ; once the breeding-season is over, males that are not nesting on the last day of the season (day of cycle = 0) set this as their
    ; final fishweight. Males which are still completing a cycle on the last day of the season will set their final fishweight on
    ; the last day of that cycle i.e. that latter command only applies to fish still completing a cycle after end-nesting date.
    if (date = end-nesting and day_of_breedingcycle = 0) or (date >= end-nesting and day_of_breedingcycle = 13)
      [
        set final-fishweight fishweight
      ]
  ]

  ask adultmales
    [
      ; 'my_days_in_breeding_season' tracks the number of days each male has the potential to breed in the breeding season i.e. his first day of breeding ('begin-nesting')
      ; to his last day (30th July + the remainder of his current breeding cycle if he is completing one).
      ; nb. 'potential to breed' does not mean he is 'nested'- it means he is actively searching for a territory'
      if ( date >= begin-nesting and breeding-season? ="Yes") or ( breeding-season? = "No" and nested? = true )
        [ set my_days_in_breeding_season my_days_in_breeding_season + 1 ]

      ; day of breeding cycle increases by 1 each tick if the male is nesting
      if nested? = true
        [
          set day_of_breedingcycle (day_of_breedingcycle + 1)
        ]

      ; day of breeding cycle is set back to 1 (courtship phase) if male has not acquired any clutches by day 4
      ; this is to prevent males undergoing a full cycle with no eggs to guard
      if (day_of_breedingcycle >= 4) and (females-spawnedhere = 0) and (breeding-season? = "Yes")
        [
          set day_of_breedingcycle 1
        ]

      ; each breeding cycle lasts 14 days, after this a male will give up his territory. He can re-nest depending on competition.
      if day_of_breedingcycle = 14
        [
          set nested? false
          set day_of_breedingcycle 0
          set my-territory 0
          set color yellow
          ask patches with [owner = myself]
            [
              set owner nobody
              set females-spawnedhere 0
            ]
        ]

      ; code ensures all non-nesting males remain on un-owned patches
      if nested? = false
        [
          ifelse any? patches with [ habitat-type = "vegetation" and owner = nobody]
          [ move-to one-of patches with [ habitat-type = "vegetation" and owner = nobody]]
          [ move-to one-of patches with [ owner = nobody ]]
       ]
    ]


; if a male abandons his territory, the patches will re-set themselves
  ask patches
 [
   if (owner = nobody) and (habitat-type = "non-vegetativebreeding")
     [ set pcolor blue + 1 ]
        if (owner = nobody) and (habitat-type = "vegetation")
     [ set pcolor green ]
   if (owner = nobody) and (habitat-type = "water")
     [ set pcolor blue ]

 ]
end

to spawn
 ; ######## female reproduction #######

 ; a male can only acquire up to 5 clutches per cycle and he will only accept females onto his territory if the day of is breeding cycle is between 1 and 4.
 ; In the wild, only one female would visit a nest at a time, but more than one could visit and lay eggs each day. Because of the 1 d time step in the model, and to
 ; allow for a max 5 clutches within 3 days, up to 2 females can visit a nest each tick.
 ; females prefer to spawn in vegetative nests if any are available

  ask adultfemales
  [
    ; set ISI based on body weight
    ifelse fishweight <= 0.49
      [ set interspawninterval maxISI ]
    [ ifelse fishweight >= 0.94
      [ set interspawninterval minISI ]
      [ set interspawninterval ( ( ISIa * fishweight ) + ISIb ) ]
    ]
    ; a female can spawn on the same day that she reaches sexual maturity
    if date = ready-to-spawn
    [
      set day_of_ISI interspawninterval
    ]
  ]

  ask adultfemales with [ready-to-spawn <= date]
  [
    let primary-nests patches with [ habitat-type = "vegetation" and count adultmales-here with [ day_of_breedingcycle >= 1
      and day_of_breedingcycle <= 4 ] = 1 and count adultfemales-here <= 1 and females-spawnedhere < 5 ]
    ; females prefer to spawn in vegetative nests if any are available
    ifelse any? primary-nests and day_of_ISI >= interspawninterval
      [
        move-to one-of primary-nests
        set day_of_ISI (day_of_ISI + 1)
      ]
      [
        let secondary-nests patches with [ habitat-type = "non-vegetativebreeding" and count adultmales-here with [day_of_breedingcycle >= 1
          and day_of_breedingcycle <= 4 ] = 1 and count adultfemales-here <= 1 and females-spawnedhere < 5 ]
        ; if no vegegative nests area available, females will spawn in open water nests
        ifelse any? secondary-nests and (day_of_ISI >= interspawninterval )
          [
            move-to one-of secondary-nests
            set day_of_ISI (day_of_ISI + 1)
          ]
          [
            ; if no nests are available, females will move to an unowned vegetative site if any are available
            let non-spawningsitesA patches with [habitat-type = "vegetation" and owner = nobody ]
            let non-spawningsitesB patches with [owner = nobody]
            ifelse any? non-spawningsitesA
              [
                move-to one-of non-spawningsitesA
                set day_of_ISI (day_of_ISI + 1)
              ]
              [
                move-to one-of non-spawningsitesB
                set day_of_ISI (day_of_ISI + 1)
              ]
          ]
      ]
  ]

; the females probability of spawning in the males nest is a funcion of his courtship success probability
  ask adultmales
    [ ask adultfemales-here
      [ set fem_courting_prob [courtshipsuccess] of myself ]
    ]

; a female will only spawn if her time since last spawning is >= ISI, she is on a males nest at the appropriate time in his breeding cycle, and less than 5 females have already
; spawned in his nest this cycle
; clutch size is a function of fishlength (eq. 7)


;AT 17/11/2022: "Fec_effect" variable is added to the original "EggNumber" equation to implement ED related fecundity effects.
;AT 17/11/2022 Cont. Effects altering fertility rate are implemented by using the "fert" variable already in the equation.
 ask adultfemales
   [ if (day_of_ISI >= interspawninterval ) and count adultmales-here with [ day_of_breedingcycle >= 1
     and day_of_breedingcycle <= 4 ] = 1 and (females-spawnedhere < 5) and (random-float 1 < fem_courting_prob )
     [
       set day_of_ISI 0
       hatch-egg-batches 1
       [
         set shape "dot"
         set size 0.5
         set age 0
         set sex "n/a"
         set color white
         ; set EggNumber ( feca * ( fishlength ^ fecb) ) * fert ; ( eq.7)
         set EggNumber ((( feca * ( fishlength ^ fecb) ) * fert) * Fec_Effect)
         set fishweight "n/a"
         set fishlength "n/a"
        ; adjusting the ts parameter from the seasonal growth algorithm so that all fish stop/start growing seasonally at the same time
         set ts_adjusted ts + ((165 - date) * 0.5)
       ]
       ask patch-here
         [ set females-spawnedhere (females-spawnedhere + 1) ]
     ]
   ]

 ask patches
 [ set eggshere sum [EggNumber] of egg-batches-here ]

end

to update-charts
  ;plot size distribution of fish lengths in the population between 8 and 56mm
  set-current-plot "Length Histogram"
  histogram [ fishlength ] of turtles
  set-current-plot "Weight Histogram"
  histogram [fishweight] of turtles

  set-current-plot "Population Biomass"
  plot sum [fishweight] of turtles with [breed != egg-batches and breed != larvae] / pond_area


end
@#$#@#$#@
GRAPHICS-WINDOW
211
58
596
369
-1
-1
15.1
1
10
1
1
1
0
0
0
1
0
24
0
19
0
0
1
ticks
30.0

BUTTON
19
44
83
77
NIL
Setup
NIL
1
T
OBSERVER
NIL
NIL
NIL
NIL
1

BUTTON
18
93
81
126
NIL
Go
T
1
T
OBSERVER
NIL
NIL
NIL
NIL
1

SLIDER
3
141
207
174
vegetation-and-breeding
vegetation-and-breeding
0
100
10.0
1
1
%
HORIZONTAL

SLIDER
5
186
205
219
non-vegetativebreeding
non-vegetativebreeding
0
100
100.0
1
1
%
HORIZONTAL

SLIDER
6
316
178
349
SexRatio
SexRatio
0
1
0.5
0.1
1
NIL
HORIZONTAL

BUTTON
95
67
170
100
NIL
go
NIL
1
T
OBSERVER
NIL
NIL
NIL
NIL
1

MONITOR
838
383
944
428
nesting males
count adultmales with [ nested? = true]
17
1
11

PLOT
617
10
908
369
Stickleback abundance
Ticks
Abundance
0.0
10.0
0.0
10.0
true
true
"" ""
PENS
"Eggs" 1.0 0 -16777216 true "" "plot sum [eggnumber] of egg-batches"
"Larva" 1.0 0 -7500403 true "" "plot count larvae"
"Juveniles" 1.0 0 -2674135 true "" "plot count juveniles"
"Adult males" 1.0 0 -955883 true "" "plot count adultmales"
"Adult females" 1.0 0 -6459832 true "" "plot count adultfemales"

MONITOR
616
382
719
427
male abundance
count adultmales
17
1
11

PLOT
914
12
1114
162
Length Histogram
Length
Turtles
0.3
10.0
0.0
10.0
true
false
"" ""
PENS
"default" 0.5 1 -16777216 true "" ""

PLOT
916
168
1116
318
Weight Histogram
Weight
Turtles
0.01
3.0
0.0
10.0
true
false
"" ""
PENS
"default" 0.2 1 -16777216 true "" ""

PLOT
565
434
955
584
Population Biomass
Time (days)
Biomass (g)
0.0
10.0
0.0
10.0
true
false
"" ""
PENS
"default" 1.0 0 -16777216 true "" ""

MONITOR
726
382
831
427
Total abundance
count turtles
17
1
11

MONITOR
161
10
218
55
NIL
year
17
1
11

MONITOR
222
10
279
55
NIL
month
17
1
11

MONITOR
283
10
343
55
NIL
calendar
17
1
11

MONITOR
349
10
460
55
NIL
breeding-season?
0
1
11

MONITOR
465
10
522
55
NIL
season
17
1
11

MONITOR
531
10
588
55
NIL
date
17
1
11

SLIDER
6
226
178
259
FNConc
FNConc
0
200
0.0
1
1
NIL
HORIZONTAL

CHOOSER
960
360
1098
405
Toxicant
Toxicant
"No" "Yes"
0

CHOOSER
961
409
1099
454
ExposureProfile
ExposureProfile
"Intermittent" "Constant"
1

CHOOSER
5
478
153
523
Proportion_males
Proportion_males
0.1 0.5 0.8 0.9 1 1.1 1.2 1.5 1.9
4

CHOOSER
6
376
149
421
EggNumberReduction
EggNumberReduction
0 0.1 0.2 0.5 0.9
3

CHOOSER
7
427
145
472
Fertilisation_effect
Fertilisation_effect
0 0.1 0.2 0.5 0.9
0

CHOOSER
158
427
296
472
Courtship_effect
Courtship_effect
1 0.9 0.8 0.5 0.1
0

CHOOSER
158
477
296
522
Nesting_effect
Nesting_effect
0 0.1 0.2 0.5 0.9
0

@#$#@#$#@
## WHAT IS IT?

(a general understanding of what the model is trying to show or explain)

## HOW IT WORKS

(what rules the agents use to create the overall behavior of the model)

## HOW TO USE IT

(how to use the model, including a description of each of the items in the Interface tab)

## THINGS TO NOTICE

(suggested things for the user to notice while running the model)

## THINGS TO TRY

(suggested things for the user to try to do (move sliders, switches, etc.) with the model)

## EXTENDING THE MODEL

(suggested things to add or change in the Code tab to make the model more complicated, detailed, accurate, etc.)

## NETLOGO FEATURES

(interesting or unusual features of NetLogo that the model uses, particularly in the Code tab; or where workarounds were needed for missing features)

## RELATED MODELS

(models in the NetLogo Models Library and elsewhere which are of related interest)

## CREDITS AND REFERENCES

(a reference to the model's URL on the web if it has one, as well as any other necessary credits, citations, and links)
@#$#@#$#@
default
true
0
Polygon -7500403 true true 150 5 40 250 150 205 260 250

airplane
true
0
Polygon -7500403 true true 150 0 135 15 120 60 120 105 15 165 15 195 120 180 135 240 105 270 120 285 150 270 180 285 210 270 165 240 180 180 285 195 285 165 180 105 180 60 165 15

arrow
true
0
Polygon -7500403 true true 150 0 0 150 105 150 105 293 195 293 195 150 300 150

box
false
0
Polygon -7500403 true true 150 285 285 225 285 75 150 135
Polygon -7500403 true true 150 135 15 75 150 15 285 75
Polygon -7500403 true true 15 75 15 225 150 285 150 135
Line -16777216 false 150 285 150 135
Line -16777216 false 150 135 15 75
Line -16777216 false 150 135 285 75

bug
true
0
Circle -7500403 true true 96 182 108
Circle -7500403 true true 110 127 80
Circle -7500403 true true 110 75 80
Line -7500403 true 150 100 80 30
Line -7500403 true 150 100 220 30

butterfly
true
0
Polygon -7500403 true true 150 165 209 199 225 225 225 255 195 270 165 255 150 240
Polygon -7500403 true true 150 165 89 198 75 225 75 255 105 270 135 255 150 240
Polygon -7500403 true true 139 148 100 105 55 90 25 90 10 105 10 135 25 180 40 195 85 194 139 163
Polygon -7500403 true true 162 150 200 105 245 90 275 90 290 105 290 135 275 180 260 195 215 195 162 165
Polygon -16777216 true false 150 255 135 225 120 150 135 120 150 105 165 120 180 150 165 225
Circle -16777216 true false 135 90 30
Line -16777216 false 150 105 195 60
Line -16777216 false 150 105 105 60

car
false
0
Polygon -7500403 true true 300 180 279 164 261 144 240 135 226 132 213 106 203 84 185 63 159 50 135 50 75 60 0 150 0 165 0 225 300 225 300 180
Circle -16777216 true false 180 180 90
Circle -16777216 true false 30 180 90
Polygon -16777216 true false 162 80 132 78 134 135 209 135 194 105 189 96 180 89
Circle -7500403 true true 47 195 58
Circle -7500403 true true 195 195 58

circle
false
0
Circle -7500403 true true 0 0 300

circle 2
false
0
Circle -7500403 true true 0 0 300
Circle -16777216 true false 30 30 240

cow
false
0
Polygon -7500403 true true 200 193 197 249 179 249 177 196 166 187 140 189 93 191 78 179 72 211 49 209 48 181 37 149 25 120 25 89 45 72 103 84 179 75 198 76 252 64 272 81 293 103 285 121 255 121 242 118 224 167
Polygon -7500403 true true 73 210 86 251 62 249 48 208
Polygon -7500403 true true 25 114 16 195 9 204 23 213 25 200 39 123

cylinder
false
0
Circle -7500403 true true 0 0 300

dot
false
0
Circle -7500403 true true 90 90 120

face happy
false
0
Circle -7500403 true true 8 8 285
Circle -16777216 true false 60 75 60
Circle -16777216 true false 180 75 60
Polygon -16777216 true false 150 255 90 239 62 213 47 191 67 179 90 203 109 218 150 225 192 218 210 203 227 181 251 194 236 217 212 240

face neutral
false
0
Circle -7500403 true true 8 7 285
Circle -16777216 true false 60 75 60
Circle -16777216 true false 180 75 60
Rectangle -16777216 true false 60 195 240 225

face sad
false
0
Circle -7500403 true true 8 8 285
Circle -16777216 true false 60 75 60
Circle -16777216 true false 180 75 60
Polygon -16777216 true false 150 168 90 184 62 210 47 232 67 244 90 220 109 205 150 198 192 205 210 220 227 242 251 229 236 206 212 183

fish
false
0
Polygon -1 true false 44 131 21 87 15 86 0 120 15 150 0 180 13 214 20 212 45 166
Polygon -1 true false 135 195 119 235 95 218 76 210 46 204 60 165
Polygon -1 true false 75 45 83 77 71 103 86 114 166 78 135 60
Polygon -7500403 true true 30 136 151 77 226 81 280 119 292 146 292 160 287 170 270 195 195 210 151 212 30 166
Circle -16777216 true false 215 106 30

flag
false
0
Rectangle -7500403 true true 60 15 75 300
Polygon -7500403 true true 90 150 270 90 90 30
Line -7500403 true 75 135 90 135
Line -7500403 true 75 45 90 45

flower
false
0
Polygon -10899396 true false 135 120 165 165 180 210 180 240 150 300 165 300 195 240 195 195 165 135
Circle -7500403 true true 85 132 38
Circle -7500403 true true 130 147 38
Circle -7500403 true true 192 85 38
Circle -7500403 true true 85 40 38
Circle -7500403 true true 177 40 38
Circle -7500403 true true 177 132 38
Circle -7500403 true true 70 85 38
Circle -7500403 true true 130 25 38
Circle -7500403 true true 96 51 108
Circle -16777216 true false 113 68 74
Polygon -10899396 true false 189 233 219 188 249 173 279 188 234 218
Polygon -10899396 true false 180 255 150 210 105 210 75 240 135 240

house
false
0
Rectangle -7500403 true true 45 120 255 285
Rectangle -16777216 true false 120 210 180 285
Polygon -7500403 true true 15 120 150 15 285 120
Line -16777216 false 30 120 270 120

leaf
false
0
Polygon -7500403 true true 150 210 135 195 120 210 60 210 30 195 60 180 60 165 15 135 30 120 15 105 40 104 45 90 60 90 90 105 105 120 120 120 105 60 120 60 135 30 150 15 165 30 180 60 195 60 180 120 195 120 210 105 240 90 255 90 263 104 285 105 270 120 285 135 240 165 240 180 270 195 240 210 180 210 165 195
Polygon -7500403 true true 135 195 135 240 120 255 105 255 105 285 135 285 165 240 165 195

line
true
0
Line -7500403 true 150 0 150 300

line half
true
0
Line -7500403 true 150 0 150 150

pentagon
false
0
Polygon -7500403 true true 150 15 15 120 60 285 240 285 285 120

person
false
0
Circle -7500403 true true 110 5 80
Polygon -7500403 true true 105 90 120 195 90 285 105 300 135 300 150 225 165 300 195 300 210 285 180 195 195 90
Rectangle -7500403 true true 127 79 172 94
Polygon -7500403 true true 195 90 240 150 225 180 165 105
Polygon -7500403 true true 105 90 60 150 75 180 135 105

plant
false
0
Rectangle -7500403 true true 135 90 165 300
Polygon -7500403 true true 135 255 90 210 45 195 75 255 135 285
Polygon -7500403 true true 165 255 210 210 255 195 225 255 165 285
Polygon -7500403 true true 135 180 90 135 45 120 75 180 135 210
Polygon -7500403 true true 165 180 165 210 225 180 255 120 210 135
Polygon -7500403 true true 135 105 90 60 45 45 75 105 135 135
Polygon -7500403 true true 165 105 165 135 225 105 255 45 210 60
Polygon -7500403 true true 135 90 120 45 150 15 180 45 165 90

shark
false
0
Polygon -7500403 true true 283 153 288 149 271 146 301 145 300 138 247 119 190 107 104 117 54 133 39 134 10 99 9 112 19 142 9 175 10 185 40 158 69 154 64 164 80 161 86 156 132 160 209 164
Polygon -7500403 true true 199 161 152 166 137 164 169 154
Polygon -7500403 true true 188 108 172 83 160 74 156 76 159 97 153 112
Circle -16777216 true false 256 129 12
Line -16777216 false 222 134 222 150
Line -16777216 false 217 134 217 150
Line -16777216 false 212 134 212 150
Polygon -7500403 true true 78 125 62 118 63 130
Polygon -7500403 true true 121 157 105 161 101 156 106 152

sheep
false
15
Circle -1 true true 203 65 88
Circle -1 true true 70 65 162
Circle -1 true true 150 105 120
Polygon -7500403 true false 218 120 240 165 255 165 278 120
Circle -7500403 true false 214 72 67
Rectangle -1 true true 164 223 179 298
Polygon -1 true true 45 285 30 285 30 240 15 195 45 210
Circle -1 true true 3 83 150
Rectangle -1 true true 65 221 80 296
Polygon -1 true true 195 285 210 285 210 240 240 210 195 210
Polygon -7500403 true false 276 85 285 105 302 99 294 83
Polygon -7500403 true false 219 85 210 105 193 99 201 83

square
false
0
Rectangle -7500403 true true 30 30 270 270

square 2
false
0
Rectangle -7500403 true true 30 30 270 270
Rectangle -16777216 true false 60 60 240 240

star
false
0
Polygon -7500403 true true 151 1 185 108 298 108 207 175 242 282 151 216 59 282 94 175 3 108 116 108

target
false
0
Circle -7500403 true true 0 0 300
Circle -16777216 true false 30 30 240
Circle -7500403 true true 60 60 180
Circle -16777216 true false 90 90 120
Circle -7500403 true true 120 120 60

tree
false
0
Circle -7500403 true true 118 3 94
Rectangle -6459832 true false 120 195 180 300
Circle -7500403 true true 65 21 108
Circle -7500403 true true 116 41 127
Circle -7500403 true true 45 90 120
Circle -7500403 true true 104 74 152

triangle
false
0
Polygon -7500403 true true 150 30 15 255 285 255

triangle 2
false
0
Polygon -7500403 true true 150 30 15 255 285 255
Polygon -16777216 true false 151 99 225 223 75 224

truck
false
0
Rectangle -7500403 true true 4 45 195 187
Polygon -7500403 true true 296 193 296 150 259 134 244 104 208 104 207 194
Rectangle -1 true false 195 60 195 105
Polygon -16777216 true false 238 112 252 141 219 141 218 112
Circle -16777216 true false 234 174 42
Rectangle -7500403 true true 181 185 214 194
Circle -16777216 true false 144 174 42
Circle -16777216 true false 24 174 42
Circle -7500403 false true 24 174 42
Circle -7500403 false true 144 174 42
Circle -7500403 false true 234 174 42

turtle
true
0
Polygon -10899396 true false 215 204 240 233 246 254 228 266 215 252 193 210
Polygon -10899396 true false 195 90 225 75 245 75 260 89 269 108 261 124 240 105 225 105 210 105
Polygon -10899396 true false 105 90 75 75 55 75 40 89 31 108 39 124 60 105 75 105 90 105
Polygon -10899396 true false 132 85 134 64 107 51 108 17 150 2 192 18 192 52 169 65 172 87
Polygon -10899396 true false 85 204 60 233 54 254 72 266 85 252 107 210
Polygon -955883 true false 119 75 179 75 209 101 224 135 220 225 175 261 128 261 81 224 74 135 88 99

wheel
false
0
Circle -7500403 true true 3 3 294
Circle -16777216 true false 30 30 240
Line -7500403 true 150 285 150 15
Line -7500403 true 15 150 285 150
Circle -7500403 true true 120 120 60
Line -7500403 true 216 40 79 269
Line -7500403 true 40 84 269 221
Line -7500403 true 40 216 269 79
Line -7500403 true 84 40 221 269

wolf
false
0
Polygon -16777216 true false 253 133 245 131 245 133
Polygon -7500403 true true 2 194 13 197 30 191 38 193 38 205 20 226 20 257 27 265 38 266 40 260 31 253 31 230 60 206 68 198 75 209 66 228 65 243 82 261 84 268 100 267 103 261 77 239 79 231 100 207 98 196 119 201 143 202 160 195 166 210 172 213 173 238 167 251 160 248 154 265 169 264 178 247 186 240 198 260 200 271 217 271 219 262 207 258 195 230 192 198 210 184 227 164 242 144 259 145 284 151 277 141 293 140 299 134 297 127 273 119 270 105
Polygon -7500403 true true -1 195 14 180 36 166 40 153 53 140 82 131 134 133 159 126 188 115 227 108 236 102 238 98 268 86 269 92 281 87 269 103 269 113

x
false
0
Polygon -7500403 true true 270 75 225 30 30 225 75 270
Polygon -7500403 true true 30 75 75 30 270 225 225 270
@#$#@#$#@
NetLogo 6.1.1
@#$#@#$#@
@#$#@#$#@
@#$#@#$#@
<experiments>
  <experiment name="age-class" repetitions="15" runMetricsEveryStep="true">
    <setup>setup</setup>
    <go>go</go>
    <timeLimit steps="3960"/>
    <metric>count turtles with [breed != egg-batches and fishlength &lt; 0.3 ]</metric>
    <metric>count turtles with [breed != egg-batches and fishlength &gt;= 0.3 and fishlength &lt; 0.5 ]</metric>
    <metric>count turtles with [breed != egg-batches and fishlength &gt;= 0.5 and fishlength &lt; 0.7 ]</metric>
    <metric>count turtles with [breed != egg-batches and fishlength &gt;= 0.55 and fishlength &lt; 0.65 ]</metric>
    <metric>count turtles with [breed != egg-batches and fishlength &gt;= 0.65 and fishlength &lt; 0.75 ]</metric>
    <metric>count turtles with [breed != egg-batches and fishlength &gt;= 0.75 and fishlength &lt; 0.85 ]</metric>
    <metric>count turtles with [breed != egg-batches and fishlength &gt;= 0.85 and fishlength &lt; 0.95 ]</metric>
    <metric>count turtles with [breed != egg-batches and fishlength &gt;= 0.95 and fishlength &lt; 1.05 ]</metric>
    <metric>count turtles with [breed != egg-batches and fishlength &gt;= 1.05 and fishlength &lt; 1.15 ]</metric>
    <metric>count turtles with [breed != egg-batches and fishlength &gt;= 1.15 and fishlength &lt; 1.25 ]</metric>
    <metric>count turtles with [breed != egg-batches and fishlength &gt;= 1.25 and fishlength &lt; 1.35 ]</metric>
    <metric>count turtles with [breed != egg-batches and fishlength &gt;= 1.35 and fishlength &lt; 1.45 ]</metric>
    <metric>count turtles with [breed != egg-batches and fishlength &gt;= 1.45 and fishlength &lt; 1.55 ]</metric>
    <metric>count turtles with [breed != egg-batches and fishlength &gt;= 1.55 and fishlength &lt; 1.65 ]</metric>
    <metric>count turtles with [breed != egg-batches and fishlength &gt;= 1.65 and fishlength &lt; 1.75 ]</metric>
    <metric>count turtles with [breed != egg-batches and fishlength &gt;= 1.75 and fishlength &lt; 1.85 ]</metric>
    <metric>count turtles with [breed != egg-batches and fishlength &gt;= 1.85 and fishlength &lt; 1.95 ]</metric>
    <metric>count turtles with [breed != egg-batches and fishlength &gt;= 1.95 and fishlength &lt; 2.05 ]</metric>
    <metric>count turtles with [breed != egg-batches and fishlength &gt;= 2.05 and fishlength &lt; 2.15 ]</metric>
    <metric>count turtles with [breed != egg-batches and fishlength &gt;= 2.15 and fishlength &lt; 2.25 ]</metric>
    <metric>count turtles with [breed != egg-batches and fishlength &gt;= 2.25 and fishlength &lt; 2.35 ]</metric>
    <metric>count turtles with [breed != egg-batches and fishlength &gt;= 2.35 and fishlength &lt; 2.45 ]</metric>
    <metric>count turtles with [breed != egg-batches and fishlength &gt;= 2.45 and fishlength &lt; 2.55 ]</metric>
    <metric>count turtles with [breed != egg-batches and fishlength &gt;= 2.55 and fishlength &lt; 2.65 ]</metric>
    <metric>count turtles with [breed != egg-batches and fishlength &gt;= 2.65 and fishlength &lt; 2.75 ]</metric>
    <metric>count turtles with [breed != egg-batches and fishlength &gt;= 2.75 and fishlength &lt; 2.85 ]</metric>
    <metric>count turtles with [breed != egg-batches and fishlength &gt;= 2.85 and fishlength &lt; 2.95 ]</metric>
    <metric>count turtles with [breed != egg-batches and fishlength &gt;= 2.95 and fishlength &lt; 3.05 ]</metric>
    <metric>count turtles with [breed != egg-batches and fishlength &gt;= 3.05 and fishlength &lt; 3.15 ]</metric>
    <metric>count turtles with [breed != egg-batches and fishlength &gt;= 3.15 and fishlength &lt; 3.25 ]</metric>
    <metric>count turtles with [breed != egg-batches and fishlength &gt;= 3.25 and fishlength &lt; 3.35 ]</metric>
    <metric>count turtles with [breed != egg-batches and fishlength &gt;= 3.35 and fishlength &lt; 3.45 ]</metric>
    <metric>count turtles with [breed != egg-batches and fishlength &gt;= 3.45 and fishlength &lt; 3.55 ]</metric>
    <metric>count turtles with [breed != egg-batches and fishlength &gt;= 3.55 and fishlength &lt; 3.65 ]</metric>
    <metric>count turtles with [breed != egg-batches and fishlength &gt;= 3.65 and fishlength &lt; 3.75 ]</metric>
    <metric>count turtles with [breed != egg-batches and fishlength &gt;= 3.75 and fishlength &lt; 3.85 ]</metric>
    <metric>count turtles with [breed != egg-batches and fishlength &gt;= 3.85 and fishlength &lt; 3.95 ]</metric>
    <metric>count turtles with [breed != egg-batches and fishlength &gt;= 3.95 and fishlength &lt; 4.05 ]</metric>
    <metric>count turtles with [breed != egg-batches and fishlength &gt;= 4.05 and fishlength &lt; 4.15 ]</metric>
    <metric>count turtles with [breed != egg-batches and fishlength &gt;= 4.15 and fishlength &lt; 4.25 ]</metric>
    <metric>count turtles with [breed != egg-batches and fishlength &gt;= 4.25 and fishlength &lt; 4.35 ]</metric>
    <metric>count turtles with [breed != egg-batches and fishlength &gt;= 4.35 and fishlength &lt; 4.45 ]</metric>
    <metric>count turtles with [breed != egg-batches and fishlength &gt;= 4.45 and fishlength &lt; 4.55 ]</metric>
    <metric>count turtles with [breed != egg-batches and fishlength &gt;= 4.55 ]</metric>
  </experiment>
  <experiment name="Abundance" repetitions="15" runMetricsEveryStep="true">
    <setup>setup</setup>
    <go>go</go>
    <timeLimit steps="72000"/>
    <metric>count turtles</metric>
  </experiment>
  <experiment name="InitialAbundance" repetitions="10" runMetricsEveryStep="true">
    <setup>setup</setup>
    <go>go</go>
    <timeLimit steps="7560"/>
    <metric>count turtles</metric>
    <enumeratedValueSet variable="juvenile-number">
      <value value="80"/>
      <value value="144"/>
      <value value="160"/>
      <value value="176"/>
      <value value="240"/>
    </enumeratedValueSet>
  </experiment>
  <experiment name="SexRatioNoDD" repetitions="10" runMetricsEveryStep="true">
    <setup>setup</setup>
    <go>go</go>
    <timeLimit steps="3600"/>
    <metric>count turtles</metric>
    <enumeratedValueSet variable="SexRatio">
      <value value="0.1"/>
      <value value="0.3"/>
      <value value="0.5"/>
      <value value="0.7"/>
      <value value="0.9"/>
    </enumeratedValueSet>
  </experiment>
  <experiment name="Fecundity" repetitions="1" runMetricsEveryStep="true">
    <setup>setup</setup>
    <go>go</go>
    <timeLimit steps="3600"/>
    <metric>count turtles</metric>
    <enumeratedValueSet variable="feca">
      <value value="33040.89"/>
      <value value="30037.17"/>
      <value value="27033.45"/>
    </enumeratedValueSet>
    <enumeratedValueSet variable="fecb">
      <value value="4.199"/>
      <value value="3.817"/>
      <value value="3.4352"/>
    </enumeratedValueSet>
    <enumeratedValueSet variable="fecc">
      <value value="-0.324"/>
      <value value="-0.294"/>
      <value value="-0.2649"/>
    </enumeratedValueSet>
    <enumeratedValueSet variable="fert">
      <value value="1"/>
      <value value="0.935"/>
      <value value="0.8415"/>
    </enumeratedValueSet>
  </experiment>
  <experiment name="HabitatPatches%" repetitions="10" runMetricsEveryStep="true">
    <setup>setup</setup>
    <go>go</go>
    <timeLimit steps="3600"/>
    <metric>count turtles</metric>
    <enumeratedValueSet variable="vegetation-and-breeding">
      <value value="5"/>
      <value value="10"/>
      <value value="15"/>
    </enumeratedValueSet>
  </experiment>
  <experiment name="BreedingGrounds" repetitions="10" runMetricsEveryStep="true">
    <setup>setup</setup>
    <go>go</go>
    <timeLimit steps="3600"/>
    <metric>count turtles</metric>
    <enumeratedValueSet variable="non-vegetativebreeding">
      <value value="75"/>
      <value value="90"/>
      <value value="100"/>
    </enumeratedValueSet>
  </experiment>
  <experiment name="ISI" repetitions="10" runMetricsEveryStep="true">
    <setup>setup</setup>
    <go>go</go>
    <timeLimit steps="3600"/>
    <metric>count turtles</metric>
    <enumeratedValueSet variable="ISIa">
      <value value="-14.565"/>
      <value value="-19.42"/>
      <value value="-24.275"/>
    </enumeratedValueSet>
    <enumeratedValueSet variable="ISIb">
      <value value="15.2"/>
      <value value="20.273"/>
      <value value="25.34"/>
    </enumeratedValueSet>
    <enumeratedValueSet variable="maxISI">
      <value value="11.25"/>
      <value value="9"/>
      <value value="6.75"/>
    </enumeratedValueSet>
    <enumeratedValueSet variable="minISI">
      <value value="2.25"/>
      <value value="3"/>
      <value value="3.75"/>
    </enumeratedValueSet>
  </experiment>
  <experiment name="Biomass" repetitions="10" runMetricsEveryStep="true">
    <setup>setup</setup>
    <go>go</go>
    <timeLimit steps="3600"/>
    <metric>count turtles</metric>
  </experiment>
  <experiment name="CourtshipSuccess" repetitions="1" runMetricsEveryStep="true">
    <setup>setup</setup>
    <go>go</go>
    <timeLimit steps="3600"/>
    <metric>count turtles</metric>
    <enumeratedValueSet variable="csuccessa">
      <value value="0.0577"/>
      <value value="0.043275"/>
      <value value="0.02885"/>
      <value value="0.014425"/>
      <value value="0.00577"/>
    </enumeratedValueSet>
    <enumeratedValueSet variable="csuccessb">
      <value value="0.7097"/>
      <value value="0.532275"/>
      <value value="0.35485"/>
      <value value="0.177425"/>
      <value value="0.07097"/>
    </enumeratedValueSet>
  </experiment>
  <experiment name="Age-class 2mm" repetitions="15" runMetricsEveryStep="true">
    <setup>setup</setup>
    <go>go</go>
    <timeLimit steps="11160"/>
    <metric>count turtles with [breed != egg-batches and fishlength &lt; 0.3 ]</metric>
    <metric>count turtles with [breed != egg-batches and fishlength &gt;= 0.3 and fishlength &lt; 0.5 ]</metric>
    <metric>count turtles with [breed != egg-batches and fishlength &gt;= 0.5 and fishlength &lt; 0.7 ]</metric>
    <metric>count turtles with [breed != egg-batches and fishlength &gt;= 0.7 and fishlength &lt; 0.9 ]</metric>
    <metric>count turtles with [breed != egg-batches and fishlength &gt;= 1.1 and fishlength &lt; 1.3 ]</metric>
    <metric>count turtles with [breed != egg-batches and fishlength &gt;= 1.3 and fishlength &lt; 1.5 ]</metric>
    <metric>count turtles with [breed != egg-batches and fishlength &gt;= 1.5 and fishlength &lt; 1.7 ]</metric>
    <metric>count turtles with [breed != egg-batches and fishlength &gt;= 1.7 and fishlength &lt; 1.9 ]</metric>
    <metric>count turtles with [breed != egg-batches and fishlength &gt;= 1.9 and fishlength &lt; 2.1 ]</metric>
    <metric>count turtles with [breed != egg-batches and fishlength &gt;= 2.1 and fishlength &lt; 2.3 ]</metric>
    <metric>count turtles with [breed != egg-batches and fishlength &gt;= 2.3 and fishlength &lt; 2.5 ]</metric>
    <metric>count turtles with [breed != egg-batches and fishlength &gt;= 2.5 and fishlength &lt; 2.7 ]</metric>
    <metric>count turtles with [breed != egg-batches and fishlength &gt;= 2.7 and fishlength &lt; 2.9 ]</metric>
    <metric>count turtles with [breed != egg-batches and fishlength &gt;= 2.9 and fishlength &lt; 3.1 ]</metric>
    <metric>count turtles with [breed != egg-batches and fishlength &gt;= 3.1 and fishlength &lt; 3.3 ]</metric>
    <metric>count turtles with [breed != egg-batches and fishlength &gt;= 3.3 and fishlength &lt; 3.5 ]</metric>
    <metric>count turtles with [breed != egg-batches and fishlength &gt;= 3.5 and fishlength &lt; 3.7 ]</metric>
    <metric>count turtles with [breed != egg-batches and fishlength &gt;= 3.7 and fishlength &lt; 3.9 ]</metric>
    <metric>count turtles with [breed != egg-batches and fishlength &gt;= 3.9 and fishlength &lt; 4.1 ]</metric>
    <metric>count turtles with [breed != egg-batches and fishlength &gt;= 4.1 and fishlength &lt; 4.3 ]</metric>
    <metric>count turtles with [breed != egg-batches and fishlength &gt;= 4.3 and fishlength &lt; 4.5 ]</metric>
    <metric>count turtles with [breed != egg-batches and fishlength &gt;= 4.5 and fishlength &lt; 4.7 ]</metric>
    <metric>count turtles with [breed != egg-batches and fishlength &gt;= 4.7 and fishlength &lt; 4.9 ]</metric>
    <metric>count turtles with [breed != egg-batches and fishlength &gt;= 4.9 ]</metric>
    <metric>count turtles</metric>
  </experiment>
  <experiment name="IntermittentExposure" repetitions="15" runMetricsEveryStep="true">
    <setup>setup</setup>
    <go>go</go>
    <timeLimit steps="11160"/>
    <metric>count turtles</metric>
    <metric>Linf</metric>
    <enumeratedValueSet variable="Proportion_males">
      <value value="0.5"/>
    </enumeratedValueSet>
    <enumeratedValueSet variable="non-vegetativebreeding">
      <value value="100"/>
    </enumeratedValueSet>
    <enumeratedValueSet variable="vegetation-and-breeding">
      <value value="10"/>
    </enumeratedValueSet>
    <enumeratedValueSet variable="Toxicant">
      <value value="&quot;Yes&quot;"/>
    </enumeratedValueSet>
    <enumeratedValueSet variable="FNConc">
      <value value="0"/>
      <value value="1"/>
      <value value="50"/>
      <value value="200"/>
    </enumeratedValueSet>
    <enumeratedValueSet variable="ExposureProfile">
      <value value="&quot;Intermittent&quot;"/>
    </enumeratedValueSet>
  </experiment>
  <experiment name="R test" repetitions="1" runMetricsEveryStep="true">
    <setup>setup</setup>
    <go>go</go>
    <timeLimit steps="20"/>
    <metric>count turtles</metric>
    <enumeratedValueSet variable="FNConc">
      <value value="200"/>
    </enumeratedValueSet>
    <enumeratedValueSet variable="Toxicant">
      <value value="&quot;No&quot;"/>
    </enumeratedValueSet>
    <enumeratedValueSet variable="vegetation-and-breeding">
      <value value="10"/>
    </enumeratedValueSet>
    <enumeratedValueSet variable="non-vegetativebreeding">
      <value value="100"/>
    </enumeratedValueSet>
    <enumeratedValueSet variable="ExposureProfile">
      <value value="&quot;Intermittent&quot;"/>
    </enumeratedValueSet>
    <enumeratedValueSet variable="Proportion_males">
      <value value="0.5"/>
    </enumeratedValueSet>
  </experiment>
  <experiment name="Age class 5 mm" repetitions="5" runMetricsEveryStep="true">
    <setup>setup</setup>
    <go>go</go>
    <timeLimit steps="3960"/>
    <metric>count turtles with [ breed != egg-batches and breed != larva and fishlength &gt;= 1.75 and fishlength &lt; 2.25]</metric>
    <metric>count turtles with [ breed != egg-batches and breed != larva and fishlength &gt;= 2.25 and fishlength &lt; 2.75]</metric>
    <metric>count turtles with [ breed != egg-batches and breed != larva and fishlength &gt;= 2.75 and fishlength &lt; 3.25]</metric>
    <metric>count turtles with [ breed != egg-batches and breed != larva and fishlength &gt;= 3.25 and fishlength &lt; 3.75]</metric>
    <metric>count turtles with [ breed != egg-batches and breed != larva and fishlength &gt;= 3.75 and fishlength &lt; 4.25]</metric>
    <metric>count turtles with [ breed != egg-batches and breed != larva and fishlength &gt;= 4.25 and fishlength &lt; 4.75]</metric>
    <metric>count turtles with [ breed != egg-batches and breed != larva and fishlength &gt;= 4.75 and fishlength &lt; 5.25]</metric>
    <metric>count turtles with [ breed != egg-batches and breed != larva and fishlength &gt;= 5.25 and fishlength &lt; 5.75]</metric>
    <metric>count turtles with [ breed != egg-batches and breed != larva and fishlength &gt;= 5.75 and fishlength &lt; 6.25]</metric>
    <metric>count turtles with [ breed != egg-batches and breed != larva and fishlength &gt;= 6.25 and fishlength &lt; 6.75]</metric>
    <metric>count turtles with [ breed != egg-batches and breed != larva and fishlength &gt;= 6.75 and fishlength &lt; 7.25]</metric>
    <metric>count turtles with [ breed != egg-batches and breed != larva and fishlength &gt;= 7.25 and fishlength &lt; 7.75]</metric>
    <enumeratedValueSet variable="Toxicant">
      <value value="&quot;No&quot;"/>
    </enumeratedValueSet>
    <enumeratedValueSet variable="FNConc">
      <value value="200"/>
    </enumeratedValueSet>
    <enumeratedValueSet variable="non-vegetativebreeding">
      <value value="100"/>
    </enumeratedValueSet>
    <enumeratedValueSet variable="vegetation-and-breeding">
      <value value="10"/>
    </enumeratedValueSet>
    <enumeratedValueSet variable="Proportion_males">
      <value value="0.5"/>
    </enumeratedValueSet>
    <enumeratedValueSet variable="ExposureProfile">
      <value value="&quot;Intermittent&quot;"/>
    </enumeratedValueSet>
  </experiment>
  <experiment name="Sex Ratio_Male skew" repetitions="70" runMetricsEveryStep="true">
    <setup>setup</setup>
    <go>go</go>
    <timeLimit steps="4680"/>
    <metric>count turtles</metric>
    <metric>count juveniles</metric>
    <metric>count adultmales + count adultfemales</metric>
    <metric>sum [ fishweight ] of turtles</metric>
    <metric>sum [ fishweight ] of juveniles</metric>
    <metric>sum [ fishweight ] of adultfemales + sum [ fishweight ] of adultmales</metric>
    <enumeratedValueSet variable="SexRatio">
      <value value="0.5"/>
    </enumeratedValueSet>
    <enumeratedValueSet variable="non-vegetativebreeding">
      <value value="100"/>
    </enumeratedValueSet>
    <enumeratedValueSet variable="vegetation-and-breeding">
      <value value="10"/>
    </enumeratedValueSet>
    <enumeratedValueSet variable="Toxicant">
      <value value="&quot;No&quot;"/>
    </enumeratedValueSet>
    <enumeratedValueSet variable="ExposureProfile">
      <value value="&quot;Constant&quot;"/>
    </enumeratedValueSet>
    <enumeratedValueSet variable="FNConc">
      <value value="0"/>
    </enumeratedValueSet>
    <enumeratedValueSet variable="Proportion_males">
      <value value="0.9"/>
      <value value="0.8"/>
      <value value="0.5"/>
      <value value="0.1"/>
    </enumeratedValueSet>
    <enumeratedValueSet variable="EggNumberReduction">
      <value value="0"/>
    </enumeratedValueSet>
    <enumeratedValueSet variable="Fertilisation_effect">
      <value value="0"/>
    </enumeratedValueSet>
    <enumeratedValueSet variable="Courtship_effect">
      <value value="1"/>
    </enumeratedValueSet>
    <enumeratedValueSet variable="Nesting_effect">
      <value value="0"/>
    </enumeratedValueSet>
  </experiment>
  <experiment name="Fertilisation" repetitions="70" runMetricsEveryStep="true">
    <setup>setup</setup>
    <go>go</go>
    <timeLimit steps="4680"/>
    <metric>count turtles</metric>
    <metric>count juveniles</metric>
    <metric>count adultmales + count adultfemales</metric>
    <metric>sum [ fishweight ] of turtles</metric>
    <metric>sum [ fishweight ] of juveniles</metric>
    <metric>sum [ fishweight ] of adultfemales + sum [ fishweight ] of adultmales</metric>
    <enumeratedValueSet variable="SexRatio">
      <value value="0.5"/>
    </enumeratedValueSet>
    <enumeratedValueSet variable="non-vegetativebreeding">
      <value value="100"/>
    </enumeratedValueSet>
    <enumeratedValueSet variable="vegetation-and-breeding">
      <value value="10"/>
    </enumeratedValueSet>
    <enumeratedValueSet variable="Toxicant">
      <value value="&quot;No&quot;"/>
    </enumeratedValueSet>
    <enumeratedValueSet variable="ExposureProfile">
      <value value="&quot;Constant&quot;"/>
    </enumeratedValueSet>
    <enumeratedValueSet variable="FNConc">
      <value value="0"/>
    </enumeratedValueSet>
    <enumeratedValueSet variable="Proportion_males">
      <value value="1"/>
    </enumeratedValueSet>
    <enumeratedValueSet variable="EggNumberReduction">
      <value value="0"/>
    </enumeratedValueSet>
    <enumeratedValueSet variable="Fertilisation_effect">
      <value value="0.1"/>
      <value value="0.2"/>
      <value value="0.5"/>
      <value value="0.9"/>
    </enumeratedValueSet>
    <enumeratedValueSet variable="Courtship_effect">
      <value value="1"/>
    </enumeratedValueSet>
    <enumeratedValueSet variable="Nesting_effect">
      <value value="0"/>
    </enumeratedValueSet>
  </experiment>
  <experiment name="Fecundity" repetitions="70" runMetricsEveryStep="true">
    <setup>setup</setup>
    <go>go</go>
    <timeLimit steps="4680"/>
    <metric>count turtles</metric>
    <metric>count juveniles</metric>
    <metric>count adultmales + count adultfemales</metric>
    <metric>sum [ fishweight ] of turtles</metric>
    <metric>sum [ fishweight ] of juveniles</metric>
    <metric>sum [ fishweight ] of adultfemales + sum [ fishweight ] of adultmales</metric>
    <enumeratedValueSet variable="SexRatio">
      <value value="0.5"/>
    </enumeratedValueSet>
    <enumeratedValueSet variable="non-vegetativebreeding">
      <value value="100"/>
    </enumeratedValueSet>
    <enumeratedValueSet variable="vegetation-and-breeding">
      <value value="10"/>
    </enumeratedValueSet>
    <enumeratedValueSet variable="Toxicant">
      <value value="&quot;No&quot;"/>
    </enumeratedValueSet>
    <enumeratedValueSet variable="ExposureProfile">
      <value value="&quot;Constant&quot;"/>
    </enumeratedValueSet>
    <enumeratedValueSet variable="FNConc">
      <value value="0"/>
    </enumeratedValueSet>
    <enumeratedValueSet variable="Proportion_males">
      <value value="1"/>
    </enumeratedValueSet>
    <enumeratedValueSet variable="EggNumberReduction">
      <value value="0.1"/>
      <value value="0.2"/>
      <value value="0.5"/>
      <value value="0.9"/>
    </enumeratedValueSet>
    <enumeratedValueSet variable="Fertilisation_effect">
      <value value="0"/>
    </enumeratedValueSet>
    <enumeratedValueSet variable="Courtship_effect">
      <value value="1"/>
    </enumeratedValueSet>
    <enumeratedValueSet variable="Nesting_effect">
      <value value="0"/>
    </enumeratedValueSet>
  </experiment>
  <experiment name="Sex Ratio_Female skew" repetitions="70" runMetricsEveryStep="true">
    <setup>setup</setup>
    <go>go</go>
    <timeLimit steps="4680"/>
    <metric>count turtles</metric>
    <metric>count juveniles</metric>
    <metric>count adultmales + count adultfemales</metric>
    <metric>sum [ fishweight ] of turtles</metric>
    <metric>sum [ fishweight ] of juveniles</metric>
    <metric>sum [ fishweight ] of adultfemales + sum [ fishweight ] of adultmales</metric>
    <enumeratedValueSet variable="SexRatio">
      <value value="0.5"/>
    </enumeratedValueSet>
    <enumeratedValueSet variable="non-vegetativebreeding">
      <value value="100"/>
    </enumeratedValueSet>
    <enumeratedValueSet variable="vegetation-and-breeding">
      <value value="10"/>
    </enumeratedValueSet>
    <enumeratedValueSet variable="Toxicant">
      <value value="&quot;No&quot;"/>
    </enumeratedValueSet>
    <enumeratedValueSet variable="ExposureProfile">
      <value value="&quot;Constant&quot;"/>
    </enumeratedValueSet>
    <enumeratedValueSet variable="FNConc">
      <value value="0"/>
    </enumeratedValueSet>
    <enumeratedValueSet variable="Proportion_males">
      <value value="1.1"/>
      <value value="1.2"/>
      <value value="1.5"/>
      <value value="1.9"/>
    </enumeratedValueSet>
    <enumeratedValueSet variable="EggNumberReduction">
      <value value="0"/>
    </enumeratedValueSet>
    <enumeratedValueSet variable="Fertilisation_effect">
      <value value="0"/>
    </enumeratedValueSet>
    <enumeratedValueSet variable="Courtship_effect">
      <value value="1"/>
    </enumeratedValueSet>
    <enumeratedValueSet variable="Nesting_effect">
      <value value="0"/>
    </enumeratedValueSet>
  </experiment>
  <experiment name="Nesting" repetitions="70" runMetricsEveryStep="true">
    <setup>setup</setup>
    <go>go</go>
    <timeLimit steps="4680"/>
    <metric>count turtles</metric>
    <metric>count juveniles</metric>
    <metric>count adultmales + count adultfemales</metric>
    <metric>sum [ fishweight ] of turtles</metric>
    <metric>sum [ fishweight ] of juveniles</metric>
    <metric>sum [ fishweight ] of adultfemales + sum [ fishweight ] of adultmales</metric>
    <enumeratedValueSet variable="SexRatio">
      <value value="0.5"/>
    </enumeratedValueSet>
    <enumeratedValueSet variable="non-vegetativebreeding">
      <value value="100"/>
    </enumeratedValueSet>
    <enumeratedValueSet variable="vegetation-and-breeding">
      <value value="10"/>
    </enumeratedValueSet>
    <enumeratedValueSet variable="Toxicant">
      <value value="&quot;No&quot;"/>
    </enumeratedValueSet>
    <enumeratedValueSet variable="ExposureProfile">
      <value value="&quot;Constant&quot;"/>
    </enumeratedValueSet>
    <enumeratedValueSet variable="FNConc">
      <value value="0"/>
    </enumeratedValueSet>
    <enumeratedValueSet variable="Proportion_males">
      <value value="1"/>
    </enumeratedValueSet>
    <enumeratedValueSet variable="EggNumberReduction">
      <value value="0"/>
    </enumeratedValueSet>
    <enumeratedValueSet variable="Fertilisation_effect">
      <value value="0"/>
    </enumeratedValueSet>
    <enumeratedValueSet variable="Courtship_effect">
      <value value="1"/>
    </enumeratedValueSet>
    <enumeratedValueSet variable="Nesting_effect">
      <value value="0.1"/>
      <value value="0.2"/>
      <value value="0.5"/>
      <value value="0.9"/>
    </enumeratedValueSet>
  </experiment>
  <experiment name="Courtship" repetitions="70" runMetricsEveryStep="true">
    <setup>setup</setup>
    <go>go</go>
    <timeLimit steps="4680"/>
    <metric>count turtles</metric>
    <metric>count juveniles</metric>
    <metric>count adultmales + count adultfemales</metric>
    <metric>sum [ fishweight ] of turtles</metric>
    <metric>sum [ fishweight ] of juveniles</metric>
    <metric>sum [ fishweight ] of adultfemales + sum [ fishweight ] of adultmales</metric>
    <enumeratedValueSet variable="SexRatio">
      <value value="0.5"/>
    </enumeratedValueSet>
    <enumeratedValueSet variable="non-vegetativebreeding">
      <value value="100"/>
    </enumeratedValueSet>
    <enumeratedValueSet variable="vegetation-and-breeding">
      <value value="10"/>
    </enumeratedValueSet>
    <enumeratedValueSet variable="Toxicant">
      <value value="&quot;No&quot;"/>
    </enumeratedValueSet>
    <enumeratedValueSet variable="ExposureProfile">
      <value value="&quot;Constant&quot;"/>
    </enumeratedValueSet>
    <enumeratedValueSet variable="FNConc">
      <value value="0"/>
    </enumeratedValueSet>
    <enumeratedValueSet variable="Proportion_males">
      <value value="1"/>
    </enumeratedValueSet>
    <enumeratedValueSet variable="EggNumberReduction">
      <value value="0"/>
    </enumeratedValueSet>
    <enumeratedValueSet variable="Fertilisation_effect">
      <value value="0"/>
    </enumeratedValueSet>
    <enumeratedValueSet variable="Courtship_effect">
      <value value="0.9"/>
      <value value="0.5"/>
      <value value="0.2"/>
      <value value="0.1"/>
    </enumeratedValueSet>
    <enumeratedValueSet variable="Nesting_effect">
      <value value="0"/>
    </enumeratedValueSet>
  </experiment>
  <experiment name="Control" repetitions="70" runMetricsEveryStep="true">
    <setup>setup</setup>
    <go>go</go>
    <timeLimit steps="4680"/>
    <metric>count turtles</metric>
    <metric>count juveniles</metric>
    <metric>count adultmales + count adultfemales</metric>
    <metric>sum [ fishweight ] of turtles</metric>
    <metric>sum [ fishweight ] of juveniles</metric>
    <metric>sum [ fishweight ] of adultfemales + sum [ fishweight ] of adultmales</metric>
    <enumeratedValueSet variable="SexRatio">
      <value value="0.5"/>
    </enumeratedValueSet>
    <enumeratedValueSet variable="non-vegetativebreeding">
      <value value="100"/>
    </enumeratedValueSet>
    <enumeratedValueSet variable="vegetation-and-breeding">
      <value value="10"/>
    </enumeratedValueSet>
    <enumeratedValueSet variable="Toxicant">
      <value value="&quot;No&quot;"/>
    </enumeratedValueSet>
    <enumeratedValueSet variable="ExposureProfile">
      <value value="&quot;Constant&quot;"/>
    </enumeratedValueSet>
    <enumeratedValueSet variable="FNConc">
      <value value="0"/>
    </enumeratedValueSet>
    <enumeratedValueSet variable="Proportion_males">
      <value value="1"/>
    </enumeratedValueSet>
    <enumeratedValueSet variable="EggNumberReduction">
      <value value="0"/>
    </enumeratedValueSet>
    <enumeratedValueSet variable="Fertilisation_effect">
      <value value="0"/>
    </enumeratedValueSet>
    <enumeratedValueSet variable="Courtship_effect">
      <value value="1"/>
    </enumeratedValueSet>
    <enumeratedValueSet variable="Nesting_effect">
      <value value="0"/>
    </enumeratedValueSet>
  </experiment>
  <experiment name="Combination 10%" repetitions="70" runMetricsEveryStep="true">
    <setup>setup</setup>
    <go>go</go>
    <timeLimit steps="4680"/>
    <metric>count turtles</metric>
    <metric>count juveniles</metric>
    <metric>count adultmales + count adultfemales</metric>
    <metric>sum [ fishweight ] of turtles</metric>
    <metric>sum [ fishweight ] of juveniles</metric>
    <metric>sum [ fishweight ] of adultfemales + sum [ fishweight ] of adultmales</metric>
    <enumeratedValueSet variable="SexRatio">
      <value value="0.5"/>
    </enumeratedValueSet>
    <enumeratedValueSet variable="non-vegetativebreeding">
      <value value="100"/>
    </enumeratedValueSet>
    <enumeratedValueSet variable="vegetation-and-breeding">
      <value value="10"/>
    </enumeratedValueSet>
    <enumeratedValueSet variable="Toxicant">
      <value value="&quot;No&quot;"/>
    </enumeratedValueSet>
    <enumeratedValueSet variable="ExposureProfile">
      <value value="&quot;Constant&quot;"/>
    </enumeratedValueSet>
    <enumeratedValueSet variable="FNConc">
      <value value="0"/>
    </enumeratedValueSet>
    <enumeratedValueSet variable="Proportion_males">
      <value value="0.9"/>
      <value value="1.1"/>
    </enumeratedValueSet>
    <enumeratedValueSet variable="EggNumberReduction">
      <value value="0.1"/>
    </enumeratedValueSet>
    <enumeratedValueSet variable="Fertilisation_effect">
      <value value="0.1"/>
    </enumeratedValueSet>
    <enumeratedValueSet variable="Courtship_effect">
      <value value="1"/>
    </enumeratedValueSet>
    <enumeratedValueSet variable="Nesting_effect">
      <value value="0"/>
    </enumeratedValueSet>
  </experiment>
</experiments>
@#$#@#$#@
@#$#@#$#@
default
0.0
-0.2 0 0.0 1.0
0.0 1 1.0 0.0
0.2 0 0.0 1.0
link direction
true
0
Line -7500403 true 150 150 90 180
Line -7500403 true 150 150 210 180
@#$#@#$#@
0
@#$#@#$#@
