# Supplementary material for: Assessment of Population Relevance of Endocrine-sensitive Apical Endpoints in Fish Chronic Studies Using Individual-Based Models
Source: Environ Sci Technol. 2025 Sep 30;59(40):21431–41. doi: 10.1021/acs.est.5c03364 (PMC12529950; doi:10.1021/acs.est.5c03364)
Supplement: Supplementary file 1 [file es5c03364_si_001.zip › Models/parameters-LJC-LowerMainstem_AT.nls]

to set-parameters
  ; A procedure that sets parameter values and serves as the parameter file
  ; Modified to use brown trout parameters from Forbes et al., SFR, 2020-09-04
  
  ; Model run parameters
  set start-date "10/1/1931"       ; Period of record for synthesized Clear Crk inputs
  set end-date   "9/30/2009"
  set file-output-frequency  1     ; Number of time units between file output updates - must be an integer
  set file-output-units "months"  ; Time units for file-output-frequency: "minutes", "hours", "days", "weeks", "months", or "years".
                                   ; Use 1 "minutes" to get output every time step.
  set census-day  "9/30"           ; Day of year (MM/dd format) on which "is-census?" reports TRUE
  set census-years-to-skip  3      ; Number of years at start of simulation before "is-census?" can be TRUE

  ; Switches for secondary output files
  set write-frames?             false ; Set to true to save the View to a graphics file each tick, for making a movie of the simulation
  set individual-fish-output?   false ; Set to true to get output on each individual fish each time step.
  set frac-trout-to-output      0.05  ; The fraction of individual fish to report in individual-fish-output
  set cell-output?              false ; Set to true to get output on each habitat cell each time step.
  set debug-growth?             false ; Set to true to get test output for growth; THIS OUTPUT IS EXTREMELY LARGE, and
                                      ; its code in procedure growth-rate-for is normally commented out.
  set debug-survival?           false ; Set to true to get test output for survival; code in survive.
  set debug-redd-survival?      false ; Set to true to get test output for redd survival; code in redd-survive.
  set debug-survival-logistics? false ; Set to true to get debug output for survival logistic functions; code in build-logistic-functions.
  set debug-cell-variables?     false ; Set true to get output of all cell variables, including depth and velocity tables; coded in read-hydraulics.
  set debug-cell-resources?     false ; Set true to get output of cell resource variables and their depletion; coded in update-habitat
  set debug-spawning-readiness? false ; Set true to get output on whether trout meet criteria for spawning; coded in spawn

  ; GIS input file names, including path if in a subdirectory
  set GIS-file-name             "LJC-LowerMainstem/LJCLowerMainstem.shp"            ; Cell geometry shapefile name
  set background-image-file     "None"     ; Name of an optional image (BMP, JPG, GIF, or PNG) displayed in background of view;
                                           ; "None" if not used. DO NOT just comment this statement out.
  set initial-population-file   "LJC-LowerMainstem/LJCLower-InitialPopulations.csv"            ; Name of the initial population file
  
  ;; Year shuffler parameters
  set shuffle-years?            false  ; If true, then shuffle input years, with input years defined by shuffle-day
  set shuffle-day               "10/1" ; If years are shuffled, then draw a new year on this day (a string in MM/dd format)
                                       ; Typically will be the first day of the water year
  set shuffle-rand-seed         0      ; Random number seed for year shuffling, which is independent of random-number-seed
                                       ; If set to 0, year shuffler uses the main random generator instead of its own.
  
  ; GIS variable names
  set GIS-property-for-cell-ID                "ID_TEXT"     ; Name of GIS file's property for cell ID
  set GIS-property-for-cell-reach-name        "REACH_NAME"  ; Name of GIS file's property for  reach name
  set GIS-property-for-cell-area              "AREA_M2"     ; Name of GIS file's property for cell area
  set GIS-property-for-cell-dist-escape       "DISTANCE_T"  ; Name of GIS file's property for distance to escape cover
  set GIS-property-for-cell-num-hiding-places "NUM_HIDIN"   ; Name of GIS file's property for number of hiding places
  set GIS-property-for-cell-frac-vel-shelter  "FRAC_VEL_S"  ; Name of GIS file's property for fraction of cell with velocity shelter
  set GIS-property-for-cell-frac-spawn        "FRAC_SPAWN"  ; Name of GIS file's property for fraction of cell with spawning gravel

  ; Reach parameters -- lists with one value per reach
  ;; Reach initialization parameters
  set reach-names                 (list "LJC-Lower") ; Text names of reaches-- must match values in GIS file
  set time-series-input-files     (list "LJC-LowerMainstem/LJCLower-TimeSeriesInput.csv") ; Name of time series input file
  set depth-file-names            (list "LJC-LowerMainstem/LJC-Lower_DepthData.csv")       ; Depth lookup table for cells
  set velocity-file-names         (list "LJC-LowerMainstem/LJC-Lower_VelData.csv")             ; Velocity lookup table for cells

  ;; Reach-scale habitat parameters
  ;; Calibrated values from publication
  set reach-drift-concs           (list 6.50E-10) ; Concentration of drift food, g/cm3
  set reach-search-prods          (list 5.00E-07) ; Production of search food, g/cm2/d
  set reach-shelter-speed-fracs   (list 0.3   ) ; Fraction by which velocity shelter reduces swimming speed
  set reach-prey-energy-densities (list 2500  ) ; Energy content of fish prey, J/g
  set reach-drift-regen-distances (list 1000  ) ; Distance over which drift is regenerated (cm)
  set reach-shadings              (list 0.7   ) ; Multiplier for shading: fraction of sunlight *not* blocked by shading
  set reach-fish-pred-mins        (list 0.95  ) ; Minimum probability of surviving fish predation
  set reach-terr-pred-mins        (list 0.95  ) ; Minimum probability of surviving terrestrial predation
  set reach-light-turbid-coefs    (list 0.0017) ; Multiplier in relation between light attentuation coefficient and turbidity (cm-1 NTU-1)
  set reach-light-turbid-consts   (list 0.0   ) ; Constant in relation between light attentuation coefficient and turbidity (cm-1)
  set reach-max-spawn-flows       (list 4    ) ; Maximum flow (m3/s) at which trout can spawn -- Standard LJC value; fixed 14 July 2020
  set reach-shear-As              (list 0.019   ) ; Multiplier (s/m3) in the relation between flow and shear stress, for redd scour -- From LJC 4.2.2
  set reach-shear-Bs              (list 0.383   ) ; Exponent in the relation between flow and shear stress, for redd scour-- From LJC 4.2.2

  ; Light parameters
  set latitude                 40      ; Site latitude (deg)
  set light-correction          0.7    ; Multiplier for atmospheric light losses
  set light-at-night            0.9        ; Light intensity at night (W/m2)
  set twilight-angle            6.0        ; Parameter for definition of twilight: degrees that sun is below horizon;
                                           ; 6 deg. is "civil twilight" and higher values should not be used.

  ; Display and output parameters
  set world-resolution     40     ; Patch size (cm)
  set max-shade-depth    200.0     ; The depth at which cell colors are bluest (cm)
  set max-shade-velocity 200.0     ; The velocity at which cell colors are reddest (cm/s)
  set max-shade-light    100.0     ; Higher values distinguish among depths when there is turbidity but obscure twilight.
  set trout-size-scale     1.0     ; Ratio of display size to fish length
  set age-class-list (list 0 1 2)  ; List defining the age classes used to break out results. Must be ascending sequential integers.
  
  ; Trout and redd parameters
  set species-list                  (list "Brown" )
  set trout-display-color           (list  14      )
  
  set trout-capture-R1              (list    1.7    )
  set trout-capture-R9              (list    0.4    )

  set trout-cmax-A                  (list    0.628  )
  set trout-cmax-B                  (list    0.7    )

  set trout-emerge-length-min       (list    2.6    )
  set trout-emerge-length-mode      (list    2.8    )
  set trout-emerge-length-max       (list    3.0    )

  set trout-react-dist-A            (list    4.0    )
  set trout-react-dist-B            (list    2.0    )
  set trout-turbid-threshold        (list    5.0    )
  set trout-turbid-min              (list    0.1    )
  set trout-turbid-exp              (list   -0.116  )
  set trout-light-threshold         (list    20.0   )
  set trout-light-min               (list    0.5    )
  set trout-light-exp               (list   -0.2    )

  set trout-energy-density          (list    5900   )

  set trout-fitness-horizon         (list    60     )

  set trout-max-speed-A             (list    2.8    )
  set trout-max-speed-B             (list    21.0   )
  set trout-max-speed-C             (list  -0.0029  )
  set trout-max-speed-D             (list    0.084  )
  set trout-max-speed-E             (list    0.37   )

  set trout-move-dist-A             (list    50     )
  set trout-move-dist-B             (list    2      )

  set trout-pisciv-length           (list    15     )

  set trout-resp-A                  (list    36     )
  set trout-resp-B                  (list    0.783  )
  set trout-resp-C                  (list    0.0020 )
  set trout-resp-D                  (list    1.4    )

  set trout-search-area             (list    20000  )

  ;AT amendment 06/12/2022. Variable "trout-spawn-egg-viability" is defined as the specific value 0.8 instead of being a list of the single value 0.8.
  set trout-spawn-egg-viability     (0.8)
  ;  set trout-spawn-egg-viability     (list    0.8    )
  
  set trout-spawn-fecund-mult       (list    0.18   )
  set trout-spawn-fecund-exp        (list    2.51   )
  set trout-spawn-suitability-tol   (list    0.1    )
  set trout-spawn-start-day         (list    time:create "10/1")
  set trout-spawn-end-day           (list    time:create "12/31")
  set trout-spawn-max-flow-change   (list    0.2    )
  set trout-spawn-max-temp          (list    10     )
  set trout-spawn-min-age           (list    1      )
  set trout-spawn-min-length        (list    13     )
  set trout-spawn-min-cond          (list    0.99   )
  set trout-spawn-min-temp          (list    3      )
  set trout-spawn-prob              (list    0.04   )
  set trout-spawn-wt-loss-fraction  (list    0.2    )

  set trout-weight-A                (list    0.0124 )
  set trout-weight-B                (list    2.98   )

  set mort-high-temp-T1             (list    30.0   )
  set mort-high-temp-T9             (list    25.8   )
  set mort-high-velocity-V1         (list    1.8    )
  set mort-high-velocity-V9         (list    1.4    )
  set mort-strand-survival-when-dry (list    0.5    )
  set mort-condition-S-at-K5        (list    0.98   )
  
  set mort-terr-pred-L1             (list    6.0    )
  set mort-terr-pred-L9             (list    3.0    )
  set mort-terr-pred-D1             (list    0.0    )
  set mort-terr-pred-D9             (list    140    )
  set mort-terr-pred-V1             (list    20     )
  set mort-terr-pred-V9             (list    100    )
  set mort-terr-pred-I1             (list    50     )
  set mort-terr-pred-I9             (list   -10     )
  set mort-terr-pred-H1             (list    200    )
  set mort-terr-pred-H9             (list   -50     )
  set mort-terr-pred-hiding-factor  (list    0.8    )
  
  set mort-fish-pred-L1             (list    3.0    )
  set mort-fish-pred-L9             (list    6.0    )
  set mort-fish-pred-D1             (list    35     )
  set mort-fish-pred-D9             (list    5      )
  set mort-fish-pred-I1             (list    50     )
  set mort-fish-pred-I9             (list   -50     )
  set mort-fish-pred-hiding-factor  (list    0.7    )
  set mort-fish-pred-P1             (list   5.0E-06 )
  set mort-fish-pred-P9             (list   5.0E-07 )
  set mort-fish-pred-T1             (list    6.0    )
  set mort-fish-pred-T9             (list    2.0    )
  
  set mort-redd-dewater-surv        (list    0.9    )
  set mort-redd-hi-temp-T1          (list    25     )
  set mort-redd-hi-temp-T9          (list    16     )
  set mort-redd-lo-temp-T1          (list   -2.0    )
  set mort-redd-lo-temp-T9          (list    -1.0    )
  set mort-redd-scour-depth         (list    5.0    )
  
  set redd-devel-A                  (list   0.00313 )
  set redd-devel-B                  (list    0.0000307 )
  set redd-devel-C                  (list    0.0000934)
  
  set redd-area                     (list    1200   )
  
  
  ; Superindividual parameters
  set trout-superind-max-rep        (list    10     ) ; The maximum number of trout represented by a superindividual
  set trout-superind-max-length     (list    5      ) ; The length (cm) at which superindividuals turn into individuals
  
  ; AT 06/12/2022 New variables default value
  set Trout-SexRatio-Female        (0.5 )   ; CH Addition 04/08/2022 The proportion of new trout that are female, which is altered when exposed to toxicant 
  set Trout-Fecundity-Effect       (1)      ; AT Addition 06/12/2022 Trout variable which is reduced when exposed to toxicant resulting in a less number of egg produced
  
  ; Table of cmax temperature functions by species
  ; Add, remove, or edit tables to change species
  let Brown-cmax-table table:make
  ; Use as many lines as needed here to define the relation between temperature and CMax
  ;                               Temperature  CMax
  table:put Brown-cmax-table    0.0          0.05
  table:put Brown-cmax-table    2.0          0.05
  table:put Brown-cmax-table   10.0          0.5
  table:put Brown-cmax-table   22.0          1.0
  table:put Brown-cmax-table   23.0          0.8
  table:put Brown-cmax-table   25.0          0.5
  table:put Brown-cmax-table   30.0          0.0

  ; Modify the following lines if you change species
  set cmax-interpolation-table table:make
  table:put cmax-interpolation-table "Brown"    Brown-cmax-table

  ; Table of spawning depth suitability functions by species
  ; Add, remove, or edit tables to change species
  let Brown-depth-table table:make
  ; Use as many lines as needed here to define the relation between depth and spawning suitability
  ;                              Depth      Suitability
  table:put Brown-depth-table    0          0.0
  table:put Brown-depth-table    5          0.0
  table:put Brown-depth-table   50          1.0
  table:put Brown-depth-table  100          1.0
  table:put Brown-depth-table 1000          0.0

  ; Modify the following lines if you change species
  set spawn-depth-interpolation-table table:make
  table:put spawn-depth-interpolation-table "Brown"    Brown-depth-table

  ; Table of spawning velocity suitability functions by species
  ; Add, remove, or edit tables to change species
  let Brown-vel-table table:make
  ; Use as many lines as needed here to define the relation between velocity and spawning suitability
  ;                            Velocity    Suitability
  table:put Brown-vel-table    0          0.0
  table:put Brown-vel-table   10          0.0
  table:put Brown-vel-table   20          1.0
  table:put Brown-vel-table   75          1.0
  table:put Brown-vel-table  100          0.0

  ; Modify the following lines if you change species
  set spawn-vel-interpolation-table table:make
  table:put spawn-vel-interpolation-table "Brown"    Brown-vel-table

end
