# Supplementary material for: Assessment of Population Relevance of Endocrine-sensitive Apical Endpoints in Fish Chronic Studies Using Individual-Based Models
Source: Environ Sci Technol. 2025 Sep 30;59(40):21431–41. doi: 10.1021/acs.est.5c03364 (PMC12529950; doi:10.1021/acs.est.5c03364)
Supplement: Supplementary file 1 [file es5c03364_si_001.zip › Models/RA1561_Haz_2014_Mod_Fin_Rev_Trans_fin.nlogo]

;add profiler extension for use in identifying slow aspects of the model
extensions [ profiler ]

;create global variables including equation and world parameters
globals [ Rc
          Rd
          Rh
          Ri
          SurAdultacon
          SurAdultbcon
          PredMu
          Predb

          SRconstant

  ;AT Addition 11/11/2022 New variables are required to implement reduction in fecundity and fertility with exposure to an ED
          Fec_Effect
          Fert_constant

          L_
          Lm
          k
          g

          Wa
          Wb

          Reproa
          Reprob

          ISIa
          ISIb

          Pondvolume
          Number-of-patches


          Nadults
          Wadults
          Biomass

          ToxicantConcentration
          OP-a-con
          OP-b-con
          DHT-a-con
          DHT-b-con

          NewEggCount]

;create 5 zebrafish life-stages, eggs, larvae, juveniles, adult females and adult males
breed [ adultmales adultmale ]
breed [ adultfemales adultfemale ]
breed [ juveniles juvenile ]
breed [ larvae larva ]
breed [ eggs egg ]

;create patch variables, including counts of individuals of each life-stage, counts of biomass of each life-stage, habitat type and patch volume
patches-own [ habitat-type
              patchwatervolume

              FemHere
              MalHere
              JuvHere
              LarHere
              EggsHere

              Wjuvenileshere
              Wlarvaehere ]

;create turtle variables, including length, weight, sex and age
turtles-own [ fishlength
              fishweight
              sex
              age

              contaminated ]

;create life-stage specific variable - inter-spawn interval for adult females
adultfemales-own [ interspawninterval ]

;setup the initial conditions of the world and fish population
to setup

  ;clear everything from the last simulation
  clear-all

  ;set values for global variables
  set Rc 0.884448688
  set Rd -2.70443978
  set Rh -0.000133
  set Ri 0.0041722
  set SurAdultacon 0.0000532662
  set SurAdultbcon 0.002649327
  set PredMu PredMuValue ;0.060
  set Predb -0.382

  set SRconstant SexRatioMF

  ;AT Addition 11/11/22 Default value for new variable for imposing effect of ED exposure on fecundity and fertility
  ;AT Addition 11/11/22 Cont.  (default values of 1 for fecundity and 0.88 for fertility will change in simulations)
  set Fec_Effect 1
  set Fert_constant FertRate

  set L_ 60.2 ;60.13812
  set Lm 3
  set k 0.0032 ;0.003197
  set g 0.00075 ;0.000136

  set Wa 0.004791
  set Wb 3.198844

  set Reproa 0.000002637
  set Reprob 4.59015

  set ISIa 0.006
  set ISIb 0.29

  set number-of-patches count patches

  set OP-a-con 0.000000896
  set OP-b-con 0.042325
  set DHT-a-con 0.00000185
  set DHT-b-con 0.005702

  set NewEggCount count eggs with [ age = 0 ]

  ;create pond environment ( vegetation, breeding grounds and open water)
  setup-water-patches
  setup-non-water-patches

  ;create zebrafish population ( different life-stages and turtle variables)
  setup-turtles

  ;set 3 more global variables, pond water volume and adult abundance and biomass in the whole pond.
  set pondvolume sum [ patchwatervolume ] of patches
  set Wadults ( sum [ fishweight ] of adultmales + sum [ fishweight ] of adultfemales )
  set Nadults (count adultfemales + count adultmales)

  ;create charts to monitor zebrafish population
  ;CH removal 23/12/21 the charts are setup in the interface tab as part of the transition from Netlogo v.4.1 to Netlogo v.5.3.1
;  setup-charts

  ;CH addition 23/12/21 set timer at 0 as required for transition from Netlogo v.4.1 to Netlogo v.5.3.1.
  reset-ticks

end

;set habitat
to setup-water-patches

  ;set counts for individuals of different life-stages on each patch as 0
  ask patches [ set FemHere 0
                set MalHere 0
                set JuvHere 0
                set LarHere 0
                set EggsHere 0 ]

  ;set patches habitat type to water, colour blue
  ask patches
    [ set pcolor blue + 1
      set habitat-type "water" ]

  ;set water volume for each patch
  ;each patch is 20cm * 20cm * 50cm
  ask patches [ set patchwatervolume ( ( 20 * 20 * 50 ) / 1000 ) ]
end

;setup vegetation and breeding grounds
to setup-non-water-patches

  ;set the number of vegetation patches according to percentage cover slider
  ; set colour green
  if VegetationBreeding > 0
    [ ask n-of (number-of-patches / 100 * VegetationBreeding) patches
      [ set pcolor green
        set habitat-type "vegetation"
      ]
    ]

  ;re-set half of the vegetation patches as breeding patches
  ;set colour red
  if VegetationBreeding > 0
    [ ask n-of ( count patches with [ habitat-type = "vegetation" ] / 2 ) patches with [habitat-type = "vegetation" ]
      [ set pcolor red
        set habitat-type "breeding-ground"
      ]
    ]

end

;set initial zebrafish population
to setup-turtles

  ;set default shapes for each life-stage from the turtle editor
  set-default-shape adultfemales "zebrafish-female"
  set-default-shape adultmales "zebrafish-male"
  set-default-shape juveniles "zebrafish-juvenile"
  set-default-shape larvae "zebrafish-larvae"
  set-default-shape eggs "zebrafish-egg"

  ;create 35 adult males, set age, length, weight and x y coordinates
  create-adultmales 35 [ set breed adultmales
                         set sex "male"
                         set age ( 187 + random 120 )
                         set fishlength ( L_ - ( (L_ - Lm) * exp ( (- k ) * age ) ) )
                         set fishweight ( Wa * ( fishlength ^ Wb ) )
                         setxy random-xcor random-ycor
                       ]

  ;create 35 adult females, set age, length, weight, inter-spawn interval and x y coordinates
  create-adultfemales 35 [ set breed adultfemales
                           set age ( 187 + random 120 )
                           set sex "female"
                           set fishlength ( L_ - ( (L_ - Lm) * exp ( (- k ) * age ) ) )
                           set fishweight ( Wa * ( fishlength ^ Wb ) )
                           ifelse random-float 1 < 0.5
                             [ ifelse age < 215
                               [ set interspawninterval 1 ]
                               [ set interspawninterval ( ( ISIa * age ) - ISIb ) ]
                             ]
                             [ set interspawninterval 0 ]
                           setxy random-xcor random-ycor
                         ]
  ;create 300 juveniles, set age, length, weight and x y coordinates
  create-juveniles 300 [ set breed juveniles
                          set size 0.5
                          set age ( Devlar-mat + random 150 )
                          set fishlength ( L_ - ( (L_ - Lm) * exp ( (- k ) * age ) ) )
                          set fishweight ( Wa * ( fishlength ^ Wb ) )
                          ifelse random-float 1 < SRconstant
                            [ set sex "male" ]
                            [ set sex "female" ]
                          ifelse any? patches with [ habitat-type = "vegetation" ]
                            [ move-to one-of patches with [ habitat-type = "vegetation" ] ]
                            [ setxy random-xcor random-ycor ]
                        ]

  ;create 2500 larvae, set age, length, weight and x y coordinates
  create-larvae 2500 [ set breed larvae
                       set age ( Devegg-mat + random ( Devlar-mat - Devegg-mat ) )
                       set size 0.3
                       set fishlength ( L_ - ( (L_ - Lm) * exp ( (- k ) * age ) ) )
                       set fishweight ( Wa * ( fishlength ^ Wb ) )
                       set sex "undifferentiated"
                       ifelse any? patches with [ habitat-type = "breeding-ground" ]
                         [ move-to one-of patches with [ habitat-type = "breeding-ground" ] ]
                         [ setxy random-xcor random-ycor ]
                     ]

  ;create 1800 eggs, set age, length, weight and x y coordinates
  create-eggs 1800 [ set fishlength 0.7
                     set fishweight 0.2
                     set age random 2
                     set size 0.3
                     set color white
                     set sex "undifferentiated"
                     ifelse any? patches with [ habitat-type = "breeding-ground" ]
                       [ move-to one-of patches with [ habitat-type = "breeding-ground" ] ]
                       [ setxy random-xcor random-ycor ]
                   ]
end

;create graphic charts
;CH removal 23/12/21 as chart setup is now performed in the interface tab as part of the transition from Netlogo v.4.1 to v.5.3.1
;to setup-charts
;
;  ;create a chart and different pens to record numbers of all life stages
;  set-current-plot "Zebrafish Abundance"
;  clear-plot
;  set-current-plot-pen "AdultFemales"
;  plot-pen-down
;  set-current-plot-pen "AdultMales"
;  plot-pen-down
;  set-current-plot-pen "Juveniles"
;  plot-pen-down
;  set-current-plot-pen "Larvae"
;  plot-pen-down
;  set-current-plot-pen "Eggs"
;  plot-pen-down
;
;  ;create a chart just for adult females and adult males
;  set-current-plot "Adult zebrafish abundance"
;  clear-plot
;  set-current-plot-pen "Females"
;  plot-pen-down
;  set-current-plot-pen "Males"
;  plot-pen-down
;
;  ;create a histogram of lengths for zebrafish between 8 and 56mm
;  set-current-plot "Length Histogram"
;  set-plot-x-range 8 56
;  set-plot-y-range 0 2
;  set-histogram-num-bars 24
;
;  ;plot initial totals of each breed
;  set-current-plot "Zebrafish Abundance"
;  set-current-plot-pen "AdultFemales"
;  plot count adultfemales
;  set-current-plot-pen "AdultMales"
;  plot count adultmales
;  set-current-plot-pen "Juveniles"
;  plot count juveniles
;  set-current-plot-pen "Larvae"
;  plot count larvae
;  set-current-plot-pen "Eggs"
;  plot count eggs
;
;  ;plot initial totals for adults only graph
;  set-current-plot "Adult zebrafish abundance"
;  set-current-plot-pen "Females"
;  plot count adultfemales
;  set-current-plot-pen "Males"
;  plot count adultmales
;
;  ;plot size distribution of initial fish lengths
;  set-current-plot "Length Histogram"
;  histogram [ fishlength ] of turtles
;end

;daily time-step simulation plan
to go

  set NewEggCount count eggs with [ age = 0 ]

  toxicant-effect

  ;to set if simulation is recovery or not
;  if ticks = 400
;    [ if Recovery = true
;      [ ask n-of ( count adultmales / 2 ) adultmales [ die ]
;        ask n-of ( count adultfemales / 2 ) adultfemales [ die ]
;        ask n-of ( count juveniles / 2 ) juveniles [ die ]
;        ask n-of ( count larvae / 2 ) larvae [ die ]
;        ask n-of ( count eggs / 2 ) eggs [ die ]
;      ]
;    ]

  ;to test density dependence, after 500 days it can be turned off (if switch set in the interface )
  ;re-setting density dependence equation parameters to 0
;  if ticks = 500
;    [ if DensityDependence = false
;      [ set g 0
;        set Rh 0
;        set Ri 0
;      ]
;    ]

;  ;to test sex ratio changes, after 500 days it can be switched (if switch on in the interface)
;  ; to set anywhere between 0 and 1
;  if ticks = 500
;    [ if SexRatioChanges = true
;      [ set SRconstant SexRatioMF ]
;    ]

  ;zebrafish natural history characteristics: mortality, development, movement, growth and reproduction
  survive
  develop
  move
  grow
  reproduce

  ;set abundance of adults in the pond system
  set Nadults count adultmales + count adultfemales
  set biomass sum [ fishweight ] of turtles

  ;time-step, set chart outputs CH removal 23/12/21 update-charts no longer necessary following transition from Netlogo v.4.1 to Netlogo v.5.3.1
  tick
;  update-charts

  ;stop if there are no fish left in the system
  if count turtles = 0 [ stop ]
end

;toxicant effects
;AT Change 11/11/22 Removed the toxicant effect from the original model and replaced with that specific for this project.
;AT Change 11/11/22 Cont. Specifically, after 3 years spin-up, imposing effects on sex ratio (either male or Female skew),
;AT Change 11/11/22 Cont. fecundity and fertility based on the values in the choosers in the user interface
to toxicant-effect

if ticks = 1095
  [ set SRConstant ( SRConstant * SR_ProportionMales )                             ;Sex Ratio Male skewed (0.1, 0.2, 0.5, 0.9) and Female skewed (1.1, 1.2, 1.5, 1.9); Control = 1
    set Fec_Effect ( 1 - Fecundity_Reduction )                                     ;Fecundity effect
    set Fert_constant ( Fert_constant - ( Fert_constant * Fertility_Reduction))    ;Fertility effect
  ]

;  ;if running tox scenarios check this
;  if ticks = 730
;    [ if Toxicant = "4-tert-octylphenol"
;      [ set ToxicantConcentration OPConc
;        set SRConstant ( 1 / ( 1 + exp ( - ( OP-a-con + ( ToxicantConcentration * OP-b-con ) ) ) ) )
;        ask turtles with [ age > 2 and age < 60 ]
;          [ ifelse random-float 1 < ( 1 - SRConstant )
;              [ set sex "male" ]
;              [ set sex "female" ]
;            set contaminated "true" ]
;      ]
;    ]

;  if ticks = 730
;    [ if Toxicant = "Dihydrotestosterone"
;      [ set ToxicantConcentration DHTConc
;        set SRConstant ( 1 / ( 1 + exp ( - ( DHT-a-con + ( ToxicantConcentration * DHT-b-con ) ) ) ) )
;        ask turtles with [ age > 2 and age < 60 ]
;          [ ifelse random-float 1 < SRConstant
;              [ set sex "male" ]
;              [ set sex "female" ]
;            set contaminated "true" ]
;      ]
;    ]

;  if ticks = 740
;    [ if ExposureProfile = "Pulsed"
;      [ set SRConstant 0.5
;        set ToxicantConcentration 0]
;    ]

;  if ticks = 1095
;    [ if ExposureProfile = "Constant"
;      [ set SRConstant 0.5
;        set ToxicantConcentration 0]
;    ]

end

;fish survival
to survive

  ;set patch variables for counts of each breed on each patch
  ask patches
    [ set EggsHere count eggs-here
      set LarHere count larvae-here
      set JuvHere count juveniles-here
      set FemHere count adultfemales-here
      set MalHere count adultmales-here

      set Nadults count adultmales + count adultfemales ]

  ;eggs mortality due to hatch success < 1 (roughly 85%)
  ask eggs [ if random-float 1 > Morteggdev
             [ die ]
           ]

  ;egg mortality due to predation
  ask eggs [ if random-float 1 < ( ( (Predegg) / 100 ) * PredationChange )
             [ die ]
           ]

  ;larvae mortality due to predation
  ask larvae [ if random-float 1 < ( ( ( PredMu * ( fishweight ^ Predb ) ) / 100 ) * PredationChange )
               [ die ]
             ]

  ;larvae mortality due to density dependent and background causes
  ask larvae
    [ if random-float 1 > ( ( ( ( exp ( - Rc * ( fishlength ^ Rd ) ) ) / ( 1 + ( ( ( Rh * fishlength ) + Ri ) * ( [ LarHere ] of patch-here ) ) ) ) / 100 ) * SurvivalLevel )
      [ die ]
    ]

  ;juvenile mortality due to predation
  ask juveniles
     [ if random-float 1 < ( ( ( ( PredMu * ( fishweight ^ Predb ) ) / 2 ) / 100 ) * PredationChange )
       [ die ]
     ]

  ;juvenile mortality due to density dependent and background causes
  ask juveniles
    [ if random-float 1 > ( ( ( ( exp ( - Rc * ( fishlength ^ Rd ) ) ) / ( 1 + ( ( ( Rh * fishlength ) + Ri ) * ( [ JuvHere ] of patch-here ) ) ) ) / 100 ) * SurvivalLevel )
      [ die ]
    ]

  ;senescence adult mortality due to old age (over 2 years)
  ask turtles with [ breed = adultfemales or breed = adultmales ]
    [ if age > 730 [ die ] ]

  ;adult mortality due to predation
  ask turtles with [ breed = adultfemales or breed = adultmales ]
    [ if random-float 1 < ( ( ( PredMu * ( fishweight ^ Predb ) ) / 100 ) * PredationChange )
      [ die ]
    ]

  ;adult mortality due to density dependent and background causes
  ;No density dependent mortality for adults > 31.37mm, only density independent mortality
  ask turtles with [ breed = adultmales or breed = adultfemales ]
    [ ifelse fishlength < 31.37
      [ if random-float 1 > ( ( ( ( exp ( - Rc * ( fishlength ^ Rd ) ) ) / ( 1 + ( ( ( Rh * fishlength ) + Ri ) * ( Nadults / Number-of-patches ) ) ) ) / 100 ) * SurvivalLevel )
        [ die ]
      ]
      [ if random-float 1 > ( ( ( exp ( - Rc * ( fishlength ^ Rd ) ) ) / 100 ) * SurvivalLevel )
        [ die ]
      ]
    ]

  ;adult mortality due to senescence
;  ask turtles with [ breed = adultmales or breed = adultfemales ]
;    [ if random-float 1 < ( SurAdultacon * exp ( SurAdultbcon * age ) )
;       [ print "me"
;         die ]
;     ]
end

;increase development/age
to develop

  ;all fish increase age by 1 day each time-step
  ask turtles [ set age ( age + 1 ) ]

  ;AT Change 11/11/22 Removed original toxicity effects and replaced with those for this project on sex ratio.
  ;AT Change 11/11/22 Cont. Specifically, based on the slider and toxic effect sub-model, the SRConstant will be set different to the default of 0.5
  ;AT Change 11/11/22 Cont. resulting in less (Male skew) or more (Female skew) females.

  ;if larvae > development age (dpf) then become juveniles
  ;set sex to male or female from SRconstant
  ask larvae [ if age >= Devlar-mat
               [ set breed juveniles
                 set size 0.5
                 if sex = "undifferentiated"
                   [ ifelse random-float 1 < SRconstant
                       [ set sex "female" ]
                       [ set sex "male" ]
  ;               [ ifelse Toxicant = "4-tert-octylphenol"
  ;                 [ ifelse random-float 1 < (1 - SRconstant)
  ;                   [ set sex "male" ]
  ;                   [ set sex "female" ]
  ;                 ]
  ;                 [ ifelse Toxicant = "Dihydrotestosterone"
  ;                   [ ifelse random-float 1 < (1 - SRconstant)
  ;                     [ set sex "female" ]
  ;                     [ set sex "male" ]
  ;                   ]
  ;                   [ ifelse random-float 1 < SRconstant
  ;                     [ set sex "male" ]
  ;                     [ set sex "female" ]
  ;                   ]
  ;                 ]
                 ]
               ]
             ]

  ;if juveniles > development size (L) then become adults
  ;adult sex dependent on juvenile sex
  ask juveniles [ ifelse sex = "male"
                  [ if fishlength >= Devjuv-mat
                    [ set breed adultmales
                      set size 1
                    ]
                  ]
                  [ if fishlength >= Devjuv-mat
                    [ set breed adultfemales
                      set size 1
                      set interspawninterval 1
                    ]
                  ]
                ]
end

;zebrafish movement around the pond
to move

  let juvenilepatches patches with [ habitat-type = "vegetation" ]

  ;juveniles, move to vegetation patches randomly
  ask juveniles [ ifelse VegetationBreeding > 0
                   [ move-to one-of juvenilepatches ]
                   [ setxy random-xcor random-ycor ]
                ]

  ;set patch variable males here to 0
  ask patches [ set MalHere 0 ]

  ;create random list of all potential breeding-ground patches
  let potentialbreedingplace shuffle sort patches with [ habitat-type = "breeding-ground" ]
  ;create list of potentialialy reproductive males based on length, largest to smallest
  ;CH change 23/12/21 - tasks replaced by anonymous procedures in transition from Netlogo 5.3.1 to Netlogo v.6.1
  ;CH change 23/12/21 cont. ?1 and ?2 have now been replaced by more meaningful names
  let potentialrepromales sort-by [ [AdultMale1 AdultMale2] -> [ fishlength ] of AdultMale1 > [ fishlength ] of AdultMale2 ] adultmales
  ;create empty lists for actual reproductive males
  ;nonreproductive males and actual breeding places used
  let repromales []
  let nonrepromales []
  let breedingplace []

  ;if too many males for breeding grounds reduce list of reproductive males
  ;if too many breeding grounds for number of reproductive males, reduce list of breeding grounds
  ;any males not reproducing get put into the non reproductive males list
  ifelse ( length potentialbreedingplace ) <= ( length potentialrepromales )
    [ set repromales sublist potentialrepromales 0 ( length potentialbreedingplace )
      set breedingplace potentialbreedingplace ]
    [ set repromales potentialrepromales
      set breedingplace sublist potentialbreedingplace 0 ( length repromales ) ]
  ifelse ( length potentialrepromales ) >= ( length potentialbreedingplace )
    [ set nonrepromales sublist potentialrepromales ( length potentialbreedingplace ) ( length potentialrepromales )]
    [ set nonrepromales [ ] ]

  ;move reproductive males into breeding grounds available
  ;one male per breeding site only
  ;CH change 23/12/21 - tasks replaced by anonymous procedures in transition from Netlogo 5.3.1 to Netlogo v.6.1
  ;CH change 23/12/21 cont. ?1 and ?2 have now been replaced by more meaningful names
  ( foreach repromales breedingplace
    [ [ReproducingAdultMale BreedingGround] -> ask ReproducingAdultMale [ move-to BreedingGround
               ask patch-here [ set MalHere ( MalHere + 1 ) ] ]
    ]
  )

  ;move non reproducing males to non breeding ground patches
  ;CH change 23/12/21 - tasks replaced by anonymous procedures in transition from Netlogo 5.3.1 to Netlogo v.6.1
  ;CH change 23/12/21 cont. ?1 has now been replaced by a more meaningful name
  ( foreach nonrepromales
    [ NonReproducingMale -> ask NonReproducingMale [ move-to one-of patches with [ habitat-type != "breeding-ground" ] ] ]
  )

  ;set patch variable females here to 0
  ask patches [ set FemHere 0 ]

  ;set inter-spawn interval -1
  ask adultfemales [ set interspawninterval ( interspawninterval - 1 ) ]

  ;create lists of potential breeding females, with largest females more likely to reproduce
  ;CH change 23/12/21 - tasks replaced by anonymous procedures in transition from Netlogo 5.3.1 to Netlogo v.6.1
  ;CH change 23/12/21 cont. ?1 and ?2 have now been replaced by more meaningful names
  let maturefemales adultfemales with [ interspawninterval <= 0 ]
  let potentialreprofemales sort-by [ [AdultFemale1 AdultFemale2] -> [ fishlength ] of AdultFemale1 > [ fishlength ] of AdultFemale2 ] maturefemales

  ;move each reproductive female to a patch with a mature male and females < number of females per male
  ;CH change 23/12/21 - tasks replaced by anonymous procedures in transition from Netlogo 5.3.1 to Netlogo v.6.1
  ;CH change 23/12/21 cont. ?1 has now been replaced by a more meaningful name
  foreach potentialreprofemales
    [ ReproducingAdultFemale -> ask ReproducingAdultFemale
      [ ifelse any? patches with [ habitat-type = "breeding-ground" and MalHere > 0 and FemHere < Fempermale ]
        [ move-to one-of patches with [ habitat-type = "breeding-ground" and MalHere > 0 and FemHere < Fempermale ]
          ask patch-here [ set FemHere ( FemHere + 1 ) ]
        ]
        [ move-to one-of patches with [ habitat-type != "breeding-ground" ] ]
      ]
    ]

  ;non reproductive females move to non breeding grounds
  ask adultfemales with [ interspawninterval > 0 ]
    [ move-to one-of patches with [ habitat-type != "breeding-ground" ] ]
end

;increase length and weight of individual fish
to grow

  ;set global variable, pond adult biomass and patch variables juvenile biomass and larvae biomass
  set Wadults ( sum [ fishweight ] of adultmales + sum [ fishweight ] of adultfemales )
  ask patches [ set Wjuvenileshere ( sum [ fishweight ] of juveniles-here )
                set Wlarvaehere ( sum [ fishweight ] of larvae-here ) ]

  ;increase fish length according to set rates (larvae), biomass of surrounding patch (juveniles) or whole pond (adults)
  ;as well as current individual length
  ask turtles with [ breed != eggs ]
    [ ifelse breed = larvae
      [ set fishlength ( fishlength + ( 0.1 * GrowthReduction ) ) ]
        [ if breed = juveniles
          [ if ( ( k * ( ( L_ / ( 1 + ( g * [ Wjuvenileshere ] of patch-here ) ) ) - fishlength ) ) * GrowthReduction ) > 0
            [ set fishlength ( fishlength + ( ( k * ( ( L_ / ( 1 + ( g * [ Wjuvenileshere ] of patch-here ) ) ) - fishlength ) ) * GrowthReduction ) ) ]
          ]
        ]
    ]
  ask turtles with [ breed = adultfemales or breed = adultmales ]
          [ if ( ( k * ( ( L_ / ( 1 + ( g * ( Wadults / number-of-patches ) ) ) ) - fishlength ) ) * GrowthReduction ) > 0
            [ set fishlength ( fishlength + ( ( k * ( ( L_ / ( 1 + ( g * ( Wadults / number-of-patches ) ) ) ) - fishlength ) ) * GrowthReduction ) ) ]
          ]

  ;set fish weight as a direct relationship with the new lengths
  ask turtles with [ breed != eggs ]
    [ set fishweight ( Wa * ( fishlength ^ Wb ) ) ]
end

;egg production in the system
to reproduce

  ;AT Change 11/11/22 Fecundity and Fertility are reduced based on the ED effects calculated in the toxicity sub-model
  ;AT Change 11/11/22 Cont. Specifically, ED exposure leads to a Fert_constant < 0.88 and a Fec-Effect <1

  ;Adultfemales on breeding grounds with adultmales here produce eggs,
  ;egg number dependent upon adultfemale size and fertilisation rate
  ;Reset interspawning interval based upon age
  ask adultfemales [ if [ habitat-type ] of patch-here = "breeding-ground" and any? adultmales-here
;                     [ hatch-eggs ( ( ( Reproa * ( fishlength ^ Reprob ) ) * FertRate ) * ReproductionReduction )
                      [ hatch-eggs ( ( ( Reproa * ( fishlength ^ Reprob ) ) * Fert_constant ) * Fec_Effect )
                      [ setxy [ xcor ] of self + random-normal 0 0.15 [ ycor ] of self + random-normal 0 0.15
                         set fishlength 0.7
                         set fishweight 0.2
                         set age 0
                         set size 0.3
                         set color white
                         set sex "undifferentiated" ]
                     ]
                   ]

  ask adultfemales [ if [ habitat-type ] of patch-here = "breeding-ground" and any? adultmales-here
                     [ ifelse age <= 215
                       [ set interspawninterval 1 ]
                         [ ifelse age >= 548
                           [ set interspawninterval 3 ]
                           [ set interspawninterval ( ( ISIa * age ) - ISIb ) ]
                         ]
                     ]
                   ]

  ask adultfemales [ if interspawninterval < -21
                     [ ifelse age <= 215
                       [ set interspawninterval 1 ]
                         [ ifelse age >= 548
                           [ set interspawninterval 3 ]
                           [ set interspawninterval ( ( ISIa * age ) - ISIb ) ]
                         ]
                     ]
                   ]

  ;if egg > development age (dpf) then become larvae
  ask eggs [ if age >= Devegg-mat
             [ set breed larvae
               set size 0.3
               set fishlength 3
               set fishweight ( Wa * ( fishlength ^ Wb ) )
               ]
             ]
end

;CH change 23/12/21 Update-charts code moved to individual graphs on the interface tab as part of transition from Netlogo v.4.1 to Netlogo v.5.3.1
;CH change 23/12/21 cont. "rest-ticks" has also been added to the end of the "to setup" procedure and "tick" also added to the end of the "go" procedure
;CH change 23/12/21 cont. this automatically updates the charts each time-step

;record graphical outputs
;to update-charts
;
;  ;count zebrafish at different life stges and plot on chart
;  set-current-plot "Zebrafish Abundance"
;  set-current-plot-pen "AdultFemales"
;  plot count adultfemales
;  set-current-plot-pen "AdultMales"
;  plot count adultmales
;  set-current-plot-pen "Juveniles"
;  plot count juveniles
;  set-current-plot-pen "Larvae"
;  plot count larvae
;  set-current-plot-pen "Eggs"
;  plot count eggs
;
;  ;count and plot adult females and males on the second chart
;  set-current-plot "Adult zebrafish abundance"
;  set-current-plot-pen "Females"
;  plot count adultfemales
;  set-current-plot-pen "Males"
;  plot count adultmales
;
;  ;plot size distribution of fish lengths in the population between 8 and 56mm
;  set-current-plot "Length Histogram"
;  histogram [ fishlength ] of turtles
;
;end
@#$#@#$#@
GRAPHICS-WINDOW
737
10
1165
439
-1
-1
14.0
1
10
1
1
1
0
1
1
1
0
29
0
29
0
0
1
ticks
30.0

BUTTON
7
17
70
50
setup
setup
NIL
1
T
OBSERVER
NIL
NIL
NIL
NIL
1

BUTTON
68
17
141
50
go step
go
NIL
1
T
OBSERVER
NIL
NIL
NIL
NIL
1

BUTTON
139
17
202
50
Go
go
T
1
T
OBSERVER
NIL
NIL
NIL
NIL
1

PLOT
461
10
735
450
zebrafish abundance
time
abundance
0.0
10.0
0.0
10.0
true
true
"" ""
PENS
"Adultmales" 1.0 0 -16777216 true "" "plot count adultmales"
"Adultfemales" 1.0 0 -7500403 true "" "plot count adultfemales"
"Juveniles" 1.0 0 -13791810 true "" "plot count juveniles"
"Larvae" 1.0 0 -14835848 true "" "plot count larvae"
"Eggs" 1.0 0 -10899396 true "" "plot count eggs"

MONITOR
468
452
521
497
AdMales
count adultmales
17
1
11

MONITOR
520
452
585
497
AdFemales
count adultfemales
17
1
11

MONITOR
584
452
640
497
Juveniles
count juveniles
17
1
11

MONITOR
639
452
689
497
Larvae
count larvae
17
1
11

MONITOR
687
452
737
497
Eggs
count eggs
17
1
11

SLIDER
8
136
180
169
Morteggdev
Morteggdev
0.6
1
0.949
0.001
1
NIL
HORIZONTAL

SLIDER
8
264
180
297
Devlar-mat
Devlar-mat
6
10
8.0
1
1
NIL
HORIZONTAL

SLIDER
8
298
180
331
Devegg-mat
Devegg-mat
1
5
3.0
1
1
NIL
HORIZONTAL

PLOT
203
10
459
320
Adult zebrafish abundance
time
abundance
0.0
10.0
0.0
10.0
true
true
"" ""
PENS
"Males" 1.0 0 -16777216 true "" "plot count adultmales"
"Females" 1.0 0 -955883 true "" "plot count adultfemales"

SLIDER
8
349
180
382
Fempermale
Fempermale
0
10
1.0
1
1
NIL
HORIZONTAL

SLIDER
8
102
180
135
Predegg
Predegg
0
0.05
0.025
0.005
1
NIL
HORIZONTAL

SLIDER
8
54
180
87
VegetationBreeding
VegetationBreeding
0
100
46.0
1
1
NIL
HORIZONTAL

PLOT
204
322
458
546
Length Histogram
length
turtles
8.0
60.0
0.0
50.0
true
false
"set-plot-x-range 8 56\nset-plot-y-range 0 2\nset-histogram-num-bars 24" ""
PENS
"turtles" 1.0 1 -16777216 true "" "histogram [ fishlength ] of turtles"

BUTTON
450
608
552
641
NIL
Profiler:start
NIL
1
T
OBSERVER
NIL
NIL
NIL
NIL
1

BUTTON
557
609
737
642
NIL
output-print profiler:report
NIL
1
T
OBSERVER
NIL
NIL
NIL
NIL
1

OUTPUT
936
464
1330
828
8

BUTTON
558
643
662
676
NIL
profiler:reset
NIL
1
T
OBSERVER
NIL
NIL
NIL
NIL
1

BUTTON
452
642
552
675
NIL
profiler:stop
NIL
1
T
OBSERVER
NIL
NIL
NIL
NIL
1

SLIDER
8
170
180
203
FertRate
FertRate
0
1
0.88
0.01
1
NIL
HORIZONTAL

SLIDER
250
743
427
776
ReproductionReduction
ReproductionReduction
0
1
1.0
0.1
1
NIL
HORIZONTAL

SLIDER
250
672
422
705
SurvivalLevel
SurvivalLevel
0
100
100.0
0.1
1
NIL
HORIZONTAL

SWITCH
452
712
618
745
DensityDependence
DensityDependence
0
1
-1000

SLIDER
9
389
181
422
SexRatioMF
SexRatioMF
0
1
0.5
0.01
1
NIL
HORIZONTAL

SWITCH
452
782
606
815
SexRatioChanges
SexRatioChanges
1
1
-1000

SLIDER
8
230
180
263
Devjuv-mat
Devjuv-mat
25
35
28.7
0.1
1
NIL
HORIZONTAL

SWITCH
452
747
561
780
Recovery
Recovery
1
1
-1000

SLIDER
250
782
422
815
PredationChange
PredationChange
0
200
100.0
1
1
NIL
HORIZONTAL

CHOOSER
704
655
867
700
Toxicant
Toxicant
"No" "4-tert-octylphenol" "Dihydrotestosterone"
0

SLIDER
704
704
876
737
OPConc
OPConc
0
200
0.0
1
1
NIL
HORIZONTAL

SLIDER
704
739
876
772
DHTConc
DHTConc
0
1000
0.0
1
1
NIL
HORIZONTAL

CHOOSER
704
774
842
819
ExposureProfile
ExposureProfile
"No" "Constant" "Pulsed"
0

MONITOR
468
498
551
543
NIL
count turtles
0
1
11

SLIDER
9
426
181
459
PredMuValue
PredMuValue
0
0.1
0.04
0.005
1
NIL
HORIZONTAL

CHOOSER
10
512
151
557
Fecundity_Reduction
Fecundity_Reduction
0 0.1 0.2 0.5 0.9
0

CHOOSER
10
565
158
610
SR_ProportionMales
SR_ProportionMales
0.1 0.5 0.8 0.9 1 1.1 1.2 1.5 1.9
4

CHOOSER
12
620
150
665
Fertility_Reduction
Fertility_Reduction
0 0.1 0.2 0.5 0.9
2

SLIDER
250
707
422
740
GrowthReduction
GrowthReduction
0
1
1.0
0.1
1
NIL
HORIZONTAL

@#$#@#$#@
## WHAT IS IT?

This section could give a general understanding of what the model is trying to show or explain.

## HOW IT WORKS

This section could explain what rules the agents use to create the overall behavior of the model.

## HOW TO USE IT

This section could explain how to use the model, including a description of each of the items in the interface tab.

## THINGS TO NOTICE

This section could give some ideas of things for the user to notice while running the model.

## THINGS TO TRY

This section could give some ideas of things for the user to try to do (move sliders, switches, etc.) with the model.

## EXTENDING THE MODEL

This section could give some ideas of things to add or change in the procedures tab to make the model more complicated, detailed, accurate, etc.

## NETLOGO FEATURES

This section could point out any especially interesting or unusual features of NetLogo that the model makes use of, particularly in the Procedures tab.  It might also point out places where workarounds were needed because of missing features.

## RELATED MODELS

This section could give the names of models in the NetLogo Models Library or elsewhere which are of related interest.

## CREDITS AND REFERENCES

This section could contain a reference to the model's URL on the web if it has one, as well as any other necessary credits or references.
@#$#@#$#@
default
true
0
Polygon -7500403 true true 150 5 40 250 150 205 260 250

airplane
true
0
Polygon -7500403 true true 150 0 135 15 120 60 120 105 15 165 15 195 120 180 135 240 105 270 120 285 150 270 180 285 210 270 165 240 180 180 285 195 285 165 180 105 180 60 165 15

arrow
true
0
Polygon -7500403 true true 150 0 0 150 105 150 105 293 195 293 195 150 300 150

box
false
0
Polygon -7500403 true true 150 285 285 225 285 75 150 135
Polygon -7500403 true true 150 135 15 75 150 15 285 75
Polygon -7500403 true true 15 75 15 225 150 285 150 135
Line -16777216 false 150 285 150 135
Line -16777216 false 150 135 15 75
Line -16777216 false 150 135 285 75

bug
true
0
Circle -7500403 true true 96 182 108
Circle -7500403 true true 110 127 80
Circle -7500403 true true 110 75 80
Line -7500403 true 150 100 80 30
Line -7500403 true 150 100 220 30

butterfly
true
0
Polygon -7500403 true true 150 165 209 199 225 225 225 255 195 270 165 255 150 240
Polygon -7500403 true true 150 165 89 198 75 225 75 255 105 270 135 255 150 240
Polygon -7500403 true true 139 148 100 105 55 90 25 90 10 105 10 135 25 180 40 195 85 194 139 163
Polygon -7500403 true true 162 150 200 105 245 90 275 90 290 105 290 135 275 180 260 195 215 195 162 165
Polygon -16777216 true false 150 255 135 225 120 150 135 120 150 105 165 120 180 150 165 225
Circle -16777216 true false 135 90 30
Line -16777216 false 150 105 195 60
Line -16777216 false 150 105 105 60

car
false
0
Polygon -7500403 true true 300 180 279 164 261 144 240 135 226 132 213 106 203 84 185 63 159 50 135 50 75 60 0 150 0 165 0 225 300 225 300 180
Circle -16777216 true false 180 180 90
Circle -16777216 true false 30 180 90
Polygon -16777216 true false 162 80 132 78 134 135 209 135 194 105 189 96 180 89
Circle -7500403 true true 47 195 58
Circle -7500403 true true 195 195 58

circle
false
0
Circle -7500403 true true 0 0 300

circle 2
false
0
Circle -7500403 true true 0 0 300
Circle -16777216 true false 30 30 240

cow
false
0
Polygon -7500403 true true 200 193 197 249 179 249 177 196 166 187 140 189 93 191 78 179 72 211 49 209 48 181 37 149 25 120 25 89 45 72 103 84 179 75 198 76 252 64 272 81 293 103 285 121 255 121 242 118 224 167
Polygon -7500403 true true 73 210 86 251 62 249 48 208
Polygon -7500403 true true 25 114 16 195 9 204 23 213 25 200 39 123

cylinder
false
0
Circle -7500403 true true 0 0 300

dot
false
0
Circle -7500403 true true 90 90 120

face happy
false
0
Circle -7500403 true true 8 8 285
Circle -16777216 true false 60 75 60
Circle -16777216 true false 180 75 60
Polygon -16777216 true false 150 255 90 239 62 213 47 191 67 179 90 203 109 218 150 225 192 218 210 203 227 181 251 194 236 217 212 240

face neutral
false
0
Circle -7500403 true true 8 7 285
Circle -16777216 true false 60 75 60
Circle -16777216 true false 180 75 60
Rectangle -16777216 true false 60 195 240 225

face sad
false
0
Circle -7500403 true true 8 8 285
Circle -16777216 true false 60 75 60
Circle -16777216 true false 180 75 60
Polygon -16777216 true false 150 168 90 184 62 210 47 232 67 244 90 220 109 205 150 198 192 205 210 220 227 242 251 229 236 206 212 183

fish
false
0
Polygon -1 true false 44 131 21 87 15 86 0 120 15 150 0 180 13 214 20 212 45 166
Polygon -1 true false 135 195 119 235 95 218 76 210 46 204 60 165
Polygon -1 true false 75 45 83 77 71 103 86 114 166 78 135 60
Polygon -7500403 true true 30 136 151 77 226 81 280 119 292 146 292 160 287 170 270 195 195 210 151 212 30 166
Circle -16777216 true false 215 106 30

flag
false
0
Rectangle -7500403 true true 60 15 75 300
Polygon -7500403 true true 90 150 270 90 90 30
Line -7500403 true 75 135 90 135
Line -7500403 true 75 45 90 45

flower
false
0
Polygon -10899396 true false 135 120 165 165 180 210 180 240 150 300 165 300 195 240 195 195 165 135
Circle -7500403 true true 85 132 38
Circle -7500403 true true 130 147 38
Circle -7500403 true true 192 85 38
Circle -7500403 true true 85 40 38
Circle -7500403 true true 177 40 38
Circle -7500403 true true 177 132 38
Circle -7500403 true true 70 85 38
Circle -7500403 true true 130 25 38
Circle -7500403 true true 96 51 108
Circle -16777216 true false 113 68 74
Polygon -10899396 true false 189 233 219 188 249 173 279 188 234 218
Polygon -10899396 true false 180 255 150 210 105 210 75 240 135 240

house
false
0
Rectangle -7500403 true true 45 120 255 285
Rectangle -16777216 true false 120 210 180 285
Polygon -7500403 true true 15 120 150 15 285 120
Line -16777216 false 30 120 270 120

leaf
false
0
Polygon -7500403 true true 150 210 135 195 120 210 60 210 30 195 60 180 60 165 15 135 30 120 15 105 40 104 45 90 60 90 90 105 105 120 120 120 105 60 120 60 135 30 150 15 165 30 180 60 195 60 180 120 195 120 210 105 240 90 255 90 263 104 285 105 270 120 285 135 240 165 240 180 270 195 240 210 180 210 165 195
Polygon -7500403 true true 135 195 135 240 120 255 105 255 105 285 135 285 165 240 165 195

line
true
0
Line -7500403 true 150 0 150 300

line half
true
0
Line -7500403 true 150 0 150 150

pentagon
false
0
Polygon -7500403 true true 150 15 15 120 60 285 240 285 285 120

person
false
0
Circle -7500403 true true 110 5 80
Polygon -7500403 true true 105 90 120 195 90 285 105 300 135 300 150 225 165 300 195 300 210 285 180 195 195 90
Rectangle -7500403 true true 127 79 172 94
Polygon -7500403 true true 195 90 240 150 225 180 165 105
Polygon -7500403 true true 105 90 60 150 75 180 135 105

plant
false
0
Rectangle -7500403 true true 135 90 165 300
Polygon -7500403 true true 135 255 90 210 45 195 75 255 135 285
Polygon -7500403 true true 165 255 210 210 255 195 225 255 165 285
Polygon -7500403 true true 135 180 90 135 45 120 75 180 135 210
Polygon -7500403 true true 165 180 165 210 225 180 255 120 210 135
Polygon -7500403 true true 135 105 90 60 45 45 75 105 135 135
Polygon -7500403 true true 165 105 165 135 225 105 255 45 210 60
Polygon -7500403 true true 135 90 120 45 150 15 180 45 165 90

sheep
false
0
Rectangle -7500403 true true 151 225 180 285
Rectangle -7500403 true true 47 225 75 285
Rectangle -7500403 true true 15 75 210 225
Circle -7500403 true true 135 75 150
Circle -16777216 true false 165 76 116

square
false
0
Rectangle -7500403 true true 30 30 270 270

square 2
false
0
Rectangle -7500403 true true 30 30 270 270
Rectangle -16777216 true false 60 60 240 240

star
false
0
Polygon -7500403 true true 151 1 185 108 298 108 207 175 242 282 151 216 59 282 94 175 3 108 116 108

target
false
0
Circle -7500403 true true 0 0 300
Circle -16777216 true false 30 30 240
Circle -7500403 true true 60 60 180
Circle -16777216 true false 90 90 120
Circle -7500403 true true 120 120 60

tree
false
0
Circle -7500403 true true 118 3 94
Rectangle -6459832 true false 120 195 180 300
Circle -7500403 true true 65 21 108
Circle -7500403 true true 116 41 127
Circle -7500403 true true 45 90 120
Circle -7500403 true true 104 74 152

triangle
false
0
Polygon -7500403 true true 150 30 15 255 285 255

triangle 2
false
0
Polygon -7500403 true true 150 30 15 255 285 255
Polygon -16777216 true false 151 99 225 223 75 224

truck
false
0
Rectangle -7500403 true true 4 45 195 187
Polygon -7500403 true true 296 193 296 150 259 134 244 104 208 104 207 194
Rectangle -1 true false 195 60 195 105
Polygon -16777216 true false 238 112 252 141 219 141 218 112
Circle -16777216 true false 234 174 42
Rectangle -7500403 true true 181 185 214 194
Circle -16777216 true false 144 174 42
Circle -16777216 true false 24 174 42
Circle -7500403 false true 24 174 42
Circle -7500403 false true 144 174 42
Circle -7500403 false true 234 174 42

turtle
true
0
Polygon -10899396 true false 215 204 240 233 246 254 228 266 215 252 193 210
Polygon -10899396 true false 195 90 225 75 245 75 260 89 269 108 261 124 240 105 225 105 210 105
Polygon -10899396 true false 105 90 75 75 55 75 40 89 31 108 39 124 60 105 75 105 90 105
Polygon -10899396 true false 132 85 134 64 107 51 108 17 150 2 192 18 192 52 169 65 172 87
Polygon -10899396 true false 85 204 60 233 54 254 72 266 85 252 107 210
Polygon -7500403 true true 119 75 179 75 209 101 224 135 220 225 175 261 128 261 81 224 74 135 88 99

wheel
false
0
Circle -7500403 true true 3 3 294
Circle -16777216 true false 30 30 240
Line -7500403 true 150 285 150 15
Line -7500403 true 15 150 285 150
Circle -7500403 true true 120 120 60
Line -7500403 true 216 40 79 269
Line -7500403 true 40 84 269 221
Line -7500403 true 40 216 269 79
Line -7500403 true 84 40 221 269

x
false
0
Polygon -7500403 true true 270 75 225 30 30 225 75 270
Polygon -7500403 true true 30 75 75 30 270 225 225 270

zebrafish-egg
true
0
Circle -1 true false 116 116 67

zebrafish-female
true
0
Polygon -1 true false 270 135 240 105 195 90 60 120 15 90 60 150 15 210 60 180 180 210 255 195 270 150
Circle -16777216 true false 210 105 30
Polygon -16777216 true false 210 105 60 120 195 120
Polygon -16777216 true false 195 120 60 135 210 135
Circle -1184463 true false 225 165 30
Circle -1184463 true false 210 165 30
Circle -1184463 true false 195 165 30
Circle -1184463 true false 180 165 30
Circle -1184463 true false 165 180 30
Polygon -16777216 true false 210 135 60 150 225 150
Polygon -16777216 true false 225 150 60 165 225 165
Line -16777216 false 15 210 60 165
Line -16777216 false 15 90 60 135
Line -16777216 false 60 120 60 180

zebrafish-juvenile
true
0
Polygon -1 true false 255 120 240 105 180 105 60 135 60 165 180 180 225 180 255 150 255 120
Line -16777216 false 195 135 90 135
Line -16777216 false 210 150 75 150
Line -16777216 false 225 165 135 165
Circle -16777216 true false 210 120 30
Line -16777216 false 195 120 150 120
Polygon -1 true false 60 135 15 120 30 150 15 180 60 165
Line -16777216 false 15 120 45 150
Line -16777216 false 15 180 45 150
Line -16777216 false 60 135 60 165

zebrafish-larvae
true
0
Polygon -1 true false 150 135 195 135 225 150 210 165 150 165 105 150
Polygon -1 true false 105 150 90 135 90 165
Line -16777216 false 135 150 210 150
Line -16777216 false 90 150 105 150

zebrafish-male
true
0
Polygon -1 true false 270 135 240 105 210 90 60 120 15 90 60 150 15 210 60 180 180 195 255 180 270 150
Circle -16777216 true false 210 105 30
Line -16777216 false 15 210 60 165
Line -16777216 false 15 90 60 135
Line -16777216 false 60 120 60 180
Polygon -13791810 true false 210 105 75 120 195 120
Polygon -13791810 true false 195 120 75 135 210 135
Polygon -13791810 true false 210 135 75 150 210 150
Polygon -13791810 true false 75 165 210 150 225 165
@#$#@#$#@
NetLogo 6.1.1
@#$#@#$#@
@#$#@#$#@
@#$#@#$#@
<experiments>
  <experiment name="Initialisation" repetitions="1" runMetricsEveryStep="false">
    <setup>setup</setup>
    <go>go</go>
    <timeLimit steps="5000"/>
    <metric>count turtles</metric>
    <metric>count adultmales</metric>
    <metric>count adultfemales</metric>
    <metric>count juveniles</metric>
    <metric>count larvae</metric>
    <metric>count eggs</metric>
    <enumeratedValueSet variable="VegetationBreeding">
      <value value="46"/>
    </enumeratedValueSet>
    <enumeratedValueSet variable="Fempermale">
      <value value="1"/>
    </enumeratedValueSet>
    <enumeratedValueSet variable="Devegg-mat">
      <value value="3"/>
    </enumeratedValueSet>
    <enumeratedValueSet variable="startturtles">
      <value value="0"/>
      <value value="50"/>
      <value value="200"/>
    </enumeratedValueSet>
    <enumeratedValueSet variable="Devlar-mat">
      <value value="8"/>
    </enumeratedValueSet>
    <enumeratedValueSet variable="FertRate">
      <value value="0.88"/>
    </enumeratedValueSet>
    <enumeratedValueSet variable="Predegg">
      <value value="0.025"/>
    </enumeratedValueSet>
    <enumeratedValueSet variable="Lfem-mat">
      <value value="28.7"/>
    </enumeratedValueSet>
    <enumeratedValueSet variable="Morteggdev">
      <value value="0.949"/>
    </enumeratedValueSet>
    <enumeratedValueSet variable="Lmal-mat">
      <value value="28.7"/>
    </enumeratedValueSet>
  </experiment>
  <experiment name="SexRatioSkew" repetitions="10" runMetricsEveryStep="true">
    <setup>setup</setup>
    <go>go</go>
    <timeLimit steps="3000"/>
    <metric>count turtles</metric>
    <metric>count adultmales</metric>
    <metric>count adultfemales</metric>
    <metric>count juveniles</metric>
    <metric>count larvae</metric>
    <metric>count eggs</metric>
    <enumeratedValueSet variable="FertRate">
      <value value="0.88"/>
    </enumeratedValueSet>
    <enumeratedValueSet variable="DensityDependence">
      <value value="true"/>
    </enumeratedValueSet>
    <enumeratedValueSet variable="Predegg">
      <value value="0.025"/>
    </enumeratedValueSet>
    <enumeratedValueSet variable="ReproductionReduction">
      <value value="1"/>
    </enumeratedValueSet>
    <enumeratedValueSet variable="Lmal-mat">
      <value value="23.9"/>
    </enumeratedValueSet>
    <enumeratedValueSet variable="Morteggdev">
      <value value="0.06"/>
    </enumeratedValueSet>
    <enumeratedValueSet variable="Devegg-mat">
      <value value="3"/>
    </enumeratedValueSet>
    <enumeratedValueSet variable="SexRatioChanges">
      <value value="true"/>
    </enumeratedValueSet>
    <enumeratedValueSet variable="Devlar-mat">
      <value value="8"/>
    </enumeratedValueSet>
    <enumeratedValueSet variable="Fempermale">
      <value value="1"/>
    </enumeratedValueSet>
    <enumeratedValueSet variable="VegetationBreeding">
      <value value="46"/>
    </enumeratedValueSet>
    <enumeratedValueSet variable="SurvivalLevel">
      <value value="100"/>
    </enumeratedValueSet>
    <enumeratedValueSet variable="GrowthReduction">
      <value value="1"/>
    </enumeratedValueSet>
    <enumeratedValueSet variable="Lfem-mat">
      <value value="24.9"/>
    </enumeratedValueSet>
    <enumeratedValueSet variable="SexRatioMF">
      <value value="0.1"/>
      <value value="0.3"/>
      <value value="0.7"/>
      <value value="0.9"/>
    </enumeratedValueSet>
    <enumeratedValueSet variable="Predadult">
      <value value="0.005"/>
    </enumeratedValueSet>
  </experiment>
  <experiment name="background" repetitions="50" runMetricsEveryStep="false">
    <setup>setup</setup>
    <go>go</go>
    <timeLimit steps="500"/>
    <metric>count eggs</metric>
    <metric>count turtles with [ fishlength &gt;= 3 and fishlength &lt; 4 ]</metric>
    <metric>count turtles with [ fishlength &gt;= 4 and fishlength &lt; 5 ]</metric>
    <metric>count turtles with [ fishlength &gt;= 5 and fishlength &lt; 6 ]</metric>
    <metric>count turtles with [ fishlength &gt;= 6 and fishlength &lt; 7 ]</metric>
    <metric>count turtles with [ fishlength &gt;= 7 and fishlength &lt; 8 ]</metric>
    <metric>count turtles with [ fishlength &gt;= 8 and fishlength &lt; 9 ]</metric>
    <metric>count turtles with [ fishlength &gt;= 9 and fishlength &lt; 10 ]</metric>
    <metric>count turtles with [ fishlength &gt;= 10 and fishlength &lt; 11 ]</metric>
    <metric>count turtles with [ fishlength &gt;= 11 and fishlength &lt; 12 ]</metric>
    <metric>count turtles with [ fishlength &gt;= 12 and fishlength &lt; 13 ]</metric>
    <metric>count turtles with [ fishlength &gt;= 13 and fishlength &lt; 14 ]</metric>
    <metric>count turtles with [ fishlength &gt;= 14 and fishlength &lt; 15 ]</metric>
    <metric>count turtles with [ fishlength &gt;= 15 and fishlength &lt; 16 ]</metric>
    <metric>count turtles with [ fishlength &gt;= 16 and fishlength &lt; 17 ]</metric>
    <metric>count turtles with [ fishlength &gt;= 17 and fishlength &lt; 18 ]</metric>
    <metric>count turtles with [ fishlength &gt;= 18 and fishlength &lt; 19 ]</metric>
    <metric>count turtles with [ fishlength &gt;= 19 and fishlength &lt; 20 ]</metric>
    <metric>count turtles with [ fishlength &gt;= 20 and fishlength &lt; 21 ]</metric>
    <metric>count turtles with [ fishlength &gt;= 21 and fishlength &lt; 22 ]</metric>
    <metric>count turtles with [ fishlength &gt;= 22 and fishlength &lt; 23 ]</metric>
    <metric>count turtles with [ fishlength &gt;= 23 and fishlength &lt; 24 ]</metric>
    <metric>count turtles with [ fishlength &gt;= 24 and fishlength &lt; 25 ]</metric>
    <metric>count turtles with [ fishlength &gt;= 25 and fishlength &lt; 26 ]</metric>
    <metric>count turtles with [ fishlength &gt;= 26 and fishlength &lt; 27 ]</metric>
    <metric>count turtles with [ fishlength &gt;= 27 and fishlength &lt; 28 ]</metric>
    <metric>count turtles with [ fishlength &gt;= 28 and fishlength &lt; 29 ]</metric>
    <metric>count turtles with [ fishlength &gt;= 29 and fishlength &lt; 30 ]</metric>
    <metric>count turtles with [ fishlength &gt;= 30 and fishlength &lt; 31 ]</metric>
    <metric>count turtles with [ fishlength &gt;= 31 and fishlength &lt; 32 ]</metric>
    <metric>count turtles with [ fishlength &gt;= 32 and fishlength &lt; 33 ]</metric>
    <metric>count turtles with [ fishlength &gt;= 33 and fishlength &lt; 34 ]</metric>
    <metric>count turtles with [ fishlength &gt;= 34 and fishlength &lt; 35 ]</metric>
    <metric>count turtles with [ fishlength &gt;= 35 and fishlength &lt; 36 ]</metric>
    <metric>count turtles with [ fishlength &gt;= 36 and fishlength &lt; 37 ]</metric>
    <metric>count turtles with [ fishlength &gt;= 37 and fishlength &lt; 38 ]</metric>
    <metric>count turtles with [ fishlength &gt;= 38 and fishlength &lt; 39 ]</metric>
    <metric>count turtles with [ fishlength &gt;= 39 and fishlength &lt; 40 ]</metric>
    <metric>count turtles with [ fishlength &gt;= 40 and fishlength &lt; 41 ]</metric>
    <metric>count turtles with [ fishlength &gt;= 41 and fishlength &lt; 42 ]</metric>
    <metric>count turtles with [ fishlength &gt;= 42 and fishlength &lt; 43 ]</metric>
    <metric>count turtles with [ fishlength &gt;= 43 and fishlength &lt; 44 ]</metric>
    <metric>count turtles with [ fishlength &gt;= 44 and fishlength &lt; 45 ]</metric>
    <metric>count turtles with [ fishlength &gt;= 45 and fishlength &lt; 46 ]</metric>
    <metric>count turtles with [ fishlength &gt;= 46 and fishlength &lt; 47 ]</metric>
    <metric>count turtles with [ fishlength &gt;= 47 and fishlength &lt; 48 ]</metric>
    <metric>count turtles with [ fishlength &gt;= 48 and fishlength &lt; 49 ]</metric>
    <metric>count turtles with [ fishlength &gt;= 49 and fishlength &lt; 50 ]</metric>
    <metric>count turtles with [ fishlength &gt;= 50 and fishlength &lt; 51 ]</metric>
    <metric>count turtles with [ fishlength &gt;= 51 and fishlength &lt; 52 ]</metric>
    <enumeratedValueSet variable="DensityDependence">
      <value value="true"/>
    </enumeratedValueSet>
    <enumeratedValueSet variable="SexRatioMF">
      <value value="0.5"/>
    </enumeratedValueSet>
    <enumeratedValueSet variable="Lmal-mat">
      <value value="28.7"/>
    </enumeratedValueSet>
    <enumeratedValueSet variable="ReproductionReduction">
      <value value="1"/>
    </enumeratedValueSet>
    <enumeratedValueSet variable="Devlar-mat">
      <value value="8"/>
    </enumeratedValueSet>
    <enumeratedValueSet variable="FertRate">
      <value value="0.88"/>
    </enumeratedValueSet>
    <enumeratedValueSet variable="Lfem-mat">
      <value value="28.7"/>
    </enumeratedValueSet>
    <enumeratedValueSet variable="Morteggdev">
      <value value="0.949"/>
    </enumeratedValueSet>
    <enumeratedValueSet variable="SurvivalLevel">
      <value value="100"/>
    </enumeratedValueSet>
    <enumeratedValueSet variable="SexRatioChanges">
      <value value="false"/>
    </enumeratedValueSet>
    <enumeratedValueSet variable="Fempermale">
      <value value="1"/>
    </enumeratedValueSet>
    <enumeratedValueSet variable="Predegg">
      <value value="0.025"/>
    </enumeratedValueSet>
    <enumeratedValueSet variable="Devegg-mat">
      <value value="3"/>
    </enumeratedValueSet>
    <enumeratedValueSet variable="GrowthReduction">
      <value value="1"/>
    </enumeratedValueSet>
    <enumeratedValueSet variable="VegetationBreeding">
      <value value="46"/>
    </enumeratedValueSet>
  </experiment>
  <experiment name="backgroundweight" repetitions="50" runMetricsEveryStep="true">
    <setup>setup</setup>
    <go>go</go>
    <timeLimit steps="500"/>
    <metric>count eggs</metric>
    <metric>count turtles with [ fishweight &gt;= 1 and fishweight &lt; 25 ]</metric>
    <metric>count turtles with [ fishweight &gt;= 25 and fishweight &lt; 50 ]</metric>
    <metric>count turtles with [ fishweight &gt;= 50 and fishweight &lt; 75 ]</metric>
    <metric>count turtles with [ fishweight &gt;= 75 and fishweight &lt; 100 ]</metric>
    <metric>count turtles with [ fishweight &gt;= 100 and fishweight &lt; 125 ]</metric>
    <metric>count turtles with [ fishweight &gt;= 125 and fishweight &lt; 150 ]</metric>
    <metric>count turtles with [ fishweight &gt;= 150 and fishweight &lt; 175 ]</metric>
    <metric>count turtles with [ fishweight &gt;= 175 and fishweight &lt; 200 ]</metric>
    <metric>count turtles with [ fishweight &gt;= 200 and fishweight &lt; 225 ]</metric>
    <metric>count turtles with [ fishweight &gt;= 225 and fishweight &lt; 250 ]</metric>
    <metric>count turtles with [ fishweight &gt;= 250 and fishweight &lt; 275 ]</metric>
    <metric>count turtles with [ fishweight &gt;= 275 and fishweight &lt; 300 ]</metric>
    <metric>count turtles with [ fishweight &gt;= 300 and fishweight &lt; 325 ]</metric>
    <metric>count turtles with [ fishweight &gt;= 325 and fishweight &lt; 350 ]</metric>
    <metric>count turtles with [ fishweight &gt;= 350 and fishweight &lt; 375 ]</metric>
    <metric>count turtles with [ fishweight &gt;= 375 and fishweight &lt; 400 ]</metric>
    <metric>count turtles with [ fishweight &gt;= 400 and fishweight &lt; 425 ]</metric>
    <metric>count turtles with [ fishweight &gt;= 425 and fishweight &lt; 450 ]</metric>
    <metric>count turtles with [ fishweight &gt;= 450 and fishweight &lt; 475 ]</metric>
    <metric>count turtles with [ fishweight &gt;= 475 and fishweight &lt; 500 ]</metric>
    <metric>count turtles with [ fishweight &gt;= 500 and fishweight &lt; 525 ]</metric>
    <metric>count turtles with [ fishweight &gt;= 525 and fishweight &lt; 550 ]</metric>
    <metric>count turtles with [ fishweight &gt;= 550 and fishweight &lt; 575 ]</metric>
    <metric>count turtles with [ fishweight &gt;= 575 and fishweight &lt; 600 ]</metric>
    <metric>count turtles with [ fishweight &gt;= 600 and fishweight &lt; 625 ]</metric>
    <metric>count turtles with [ fishweight &gt;= 625 and fishweight &lt; 650 ]</metric>
    <metric>count turtles with [ fishweight &gt;= 650 and fishweight &lt; 675 ]</metric>
    <metric>count turtles with [ fishweight &gt;= 675 and fishweight &lt; 700 ]</metric>
    <metric>count turtles with [ fishweight &gt;= 700 and fishweight &lt; 725 ]</metric>
    <metric>count turtles with [ fishweight &gt;= 725 and fishweight &lt; 750 ]</metric>
    <metric>count turtles with [ fishweight &gt;= 750 and fishweight &lt; 775 ]</metric>
    <metric>count turtles with [ fishweight &gt;= 775 and fishweight &lt; 800 ]</metric>
    <metric>count turtles with [ fishweight &gt;= 800 and fishweight &lt; 825 ]</metric>
    <metric>count turtles with [ fishweight &gt;= 825 and fishweight &lt; 850 ]</metric>
    <metric>count turtles with [ fishweight &gt;= 850 ]</metric>
    <enumeratedValueSet variable="DensityDependence">
      <value value="true"/>
    </enumeratedValueSet>
    <enumeratedValueSet variable="SexRatioMF">
      <value value="0.5"/>
    </enumeratedValueSet>
    <enumeratedValueSet variable="Lmal-mat">
      <value value="23.9"/>
    </enumeratedValueSet>
    <enumeratedValueSet variable="ReproductionReduction">
      <value value="1"/>
    </enumeratedValueSet>
    <enumeratedValueSet variable="Devlar-mat">
      <value value="8"/>
    </enumeratedValueSet>
    <enumeratedValueSet variable="FertRate">
      <value value="0.88"/>
    </enumeratedValueSet>
    <enumeratedValueSet variable="Lfem-mat">
      <value value="24.9"/>
    </enumeratedValueSet>
    <enumeratedValueSet variable="Morteggdev">
      <value value="0.949"/>
    </enumeratedValueSet>
    <enumeratedValueSet variable="SurvivalLevel">
      <value value="100"/>
    </enumeratedValueSet>
    <enumeratedValueSet variable="SexRatioChanges">
      <value value="false"/>
    </enumeratedValueSet>
    <enumeratedValueSet variable="Fempermale">
      <value value="1"/>
    </enumeratedValueSet>
    <enumeratedValueSet variable="Predegg">
      <value value="0.025"/>
    </enumeratedValueSet>
    <enumeratedValueSet variable="Devegg-mat">
      <value value="3"/>
    </enumeratedValueSet>
    <enumeratedValueSet variable="GrowthReduction">
      <value value="1"/>
    </enumeratedValueSet>
    <enumeratedValueSet variable="VegetationBreeding">
      <value value="46"/>
    </enumeratedValueSet>
  </experiment>
  <experiment name="int1" repetitions="1" runMetricsEveryStep="true">
    <setup>setup</setup>
    <go>go</go>
    <timeLimit steps="3000"/>
    <metric>count turtles</metric>
    <metric>count adultfemales</metric>
    <metric>count adultmales</metric>
    <metric>count juveniles</metric>
    <metric>count larvae</metric>
    <metric>count eggs</metric>
    <enumeratedValueSet variable="Devlar-mat">
      <value value="8"/>
    </enumeratedValueSet>
    <enumeratedValueSet variable="SexRatioChanges">
      <value value="false"/>
    </enumeratedValueSet>
    <enumeratedValueSet variable="SexRatioMF">
      <value value="0.5"/>
    </enumeratedValueSet>
    <enumeratedValueSet variable="DensityDependence">
      <value value="true"/>
    </enumeratedValueSet>
    <enumeratedValueSet variable="ReproductionReduction">
      <value value="1"/>
    </enumeratedValueSet>
    <enumeratedValueSet variable="SurvivalLevel">
      <value value="100"/>
    </enumeratedValueSet>
    <enumeratedValueSet variable="VegetationBreeding">
      <value value="46"/>
    </enumeratedValueSet>
    <enumeratedValueSet variable="Morteggdev">
      <value value="0.949"/>
    </enumeratedValueSet>
    <enumeratedValueSet variable="startturtles">
      <value value="0"/>
      <value value="50"/>
      <value value="200"/>
    </enumeratedValueSet>
    <enumeratedValueSet variable="Lmal-mat">
      <value value="28.7"/>
    </enumeratedValueSet>
    <enumeratedValueSet variable="FertRate">
      <value value="0.88"/>
    </enumeratedValueSet>
    <enumeratedValueSet variable="Lfem-mat">
      <value value="28.7"/>
    </enumeratedValueSet>
    <enumeratedValueSet variable="Predegg">
      <value value="0.025"/>
    </enumeratedValueSet>
    <enumeratedValueSet variable="Devegg-mat">
      <value value="3"/>
    </enumeratedValueSet>
    <enumeratedValueSet variable="Fempermale">
      <value value="1"/>
    </enumeratedValueSet>
    <enumeratedValueSet variable="GrowthReduction">
      <value value="1"/>
    </enumeratedValueSet>
  </experiment>
  <experiment name="BestBackground" repetitions="100" runMetricsEveryStep="false">
    <setup>setup</setup>
    <go>go</go>
    <timeLimit steps="1000"/>
    <metric>count eggs</metric>
    <metric>count turtles with [ fishlength &gt;= 3 and fishlength &lt; 4 ]</metric>
    <metric>count turtles with [ fishlength &gt;= 4 and fishlength &lt; 5 ]</metric>
    <metric>count turtles with [ fishlength &gt;= 5 and fishlength &lt; 6 ]</metric>
    <metric>count turtles with [ fishlength &gt;= 6 and fishlength &lt; 7 ]</metric>
    <metric>count turtles with [ fishlength &gt;= 7 and fishlength &lt; 8 ]</metric>
    <metric>count turtles with [ fishlength &gt;= 8 and fishlength &lt; 9 ]</metric>
    <metric>count turtles with [ fishlength &gt;= 9 and fishlength &lt; 10 ]</metric>
    <metric>count turtles with [ fishlength &gt;= 10 and fishlength &lt; 11 ]</metric>
    <metric>count turtles with [ fishlength &gt;= 11 and fishlength &lt; 12 ]</metric>
    <metric>count turtles with [ fishlength &gt;= 12 and fishlength &lt; 13 ]</metric>
    <metric>count turtles with [ fishlength &gt;= 13 and fishlength &lt; 14 ]</metric>
    <metric>count turtles with [ fishlength &gt;= 14 and fishlength &lt; 15 ]</metric>
    <metric>count turtles with [ fishlength &gt;= 15 and fishlength &lt; 16 ]</metric>
    <metric>count turtles with [ fishlength &gt;= 16 and fishlength &lt; 17 ]</metric>
    <metric>count turtles with [ fishlength &gt;= 17 and fishlength &lt; 18 ]</metric>
    <metric>count turtles with [ fishlength &gt;= 18 and fishlength &lt; 19 ]</metric>
    <metric>count turtles with [ fishlength &gt;= 19 and fishlength &lt; 20 ]</metric>
    <metric>count turtles with [ fishlength &gt;= 20 and fishlength &lt; 21 ]</metric>
    <metric>count turtles with [ fishlength &gt;= 21 and fishlength &lt; 22 ]</metric>
    <metric>count turtles with [ fishlength &gt;= 22 and fishlength &lt; 23 ]</metric>
    <metric>count turtles with [ fishlength &gt;= 23 and fishlength &lt; 24 ]</metric>
    <metric>count turtles with [ fishlength &gt;= 24 and fishlength &lt; 25 ]</metric>
    <metric>count turtles with [ fishlength &gt;= 25 and fishlength &lt; 26 ]</metric>
    <metric>count turtles with [ fishlength &gt;= 26 and fishlength &lt; 27 ]</metric>
    <metric>count turtles with [ fishlength &gt;= 27 and fishlength &lt; 28 ]</metric>
    <metric>count turtles with [ fishlength &gt;= 28 and fishlength &lt; 29 ]</metric>
    <metric>count turtles with [ fishlength &gt;= 29 and fishlength &lt; 30 ]</metric>
    <metric>count turtles with [ fishlength &gt;= 30 and fishlength &lt; 31 ]</metric>
    <metric>count turtles with [ fishlength &gt;= 31 and fishlength &lt; 32 ]</metric>
    <metric>count turtles with [ fishlength &gt;= 32 and fishlength &lt; 33 ]</metric>
    <metric>count turtles with [ fishlength &gt;= 33 and fishlength &lt; 34 ]</metric>
    <metric>count turtles with [ fishlength &gt;= 34 and fishlength &lt; 35 ]</metric>
    <metric>count turtles with [ fishlength &gt;= 35 and fishlength &lt; 36 ]</metric>
    <metric>count turtles with [ fishlength &gt;= 36 and fishlength &lt; 37 ]</metric>
    <metric>count turtles with [ fishlength &gt;= 37 and fishlength &lt; 38 ]</metric>
    <metric>count turtles with [ fishlength &gt;= 38 and fishlength &lt; 39 ]</metric>
    <metric>count turtles with [ fishlength &gt;= 39 and fishlength &lt; 40 ]</metric>
    <metric>count turtles with [ fishlength &gt;= 40 and fishlength &lt; 41 ]</metric>
    <metric>count turtles with [ fishlength &gt;= 41 and fishlength &lt; 42 ]</metric>
    <metric>count turtles with [ fishlength &gt;= 42 and fishlength &lt; 43 ]</metric>
    <metric>count turtles with [ fishlength &gt;= 43 and fishlength &lt; 44 ]</metric>
    <metric>count turtles with [ fishlength &gt;= 44 and fishlength &lt; 45 ]</metric>
    <metric>count turtles with [ fishlength &gt;= 45 and fishlength &lt; 46 ]</metric>
    <metric>count turtles with [ fishlength &gt;= 46 and fishlength &lt; 47 ]</metric>
    <metric>count turtles with [ fishlength &gt;= 47 and fishlength &lt; 48 ]</metric>
    <metric>count turtles with [ fishlength &gt;= 48 and fishlength &lt; 49 ]</metric>
    <metric>count turtles with [ fishlength &gt;= 49 and fishlength &lt; 50 ]</metric>
    <metric>count turtles with [ fishlength &gt;= 50 and fishlength &lt; 51 ]</metric>
    <metric>count turtles with [ fishlength &gt;= 51 and fishlength &lt; 52 ]</metric>
    <enumeratedValueSet variable="Predegg">
      <value value="0.025"/>
    </enumeratedValueSet>
    <enumeratedValueSet variable="Fempermale">
      <value value="1"/>
    </enumeratedValueSet>
    <enumeratedValueSet variable="DensityDependence">
      <value value="true"/>
    </enumeratedValueSet>
    <enumeratedValueSet variable="SurvivalLevel">
      <value value="100"/>
    </enumeratedValueSet>
    <enumeratedValueSet variable="SexRatioMF">
      <value value="0.5"/>
    </enumeratedValueSet>
    <enumeratedValueSet variable="Morteggdev">
      <value value="0.949"/>
    </enumeratedValueSet>
    <enumeratedValueSet variable="FertRate">
      <value value="0.88"/>
    </enumeratedValueSet>
    <enumeratedValueSet variable="Devjuv-mat">
      <value value="28.7"/>
    </enumeratedValueSet>
    <enumeratedValueSet variable="VegetationBreeding">
      <value value="46"/>
    </enumeratedValueSet>
    <enumeratedValueSet variable="ReproductionReduction">
      <value value="1"/>
    </enumeratedValueSet>
    <enumeratedValueSet variable="SexRatioChanges">
      <value value="false"/>
    </enumeratedValueSet>
    <enumeratedValueSet variable="Devegg-mat">
      <value value="3"/>
    </enumeratedValueSet>
    <enumeratedValueSet variable="GrowthReduction">
      <value value="1"/>
    </enumeratedValueSet>
    <enumeratedValueSet variable="Devlar-mat">
      <value value="8"/>
    </enumeratedValueSet>
  </experiment>
  <experiment name="LifestageVariability" repetitions="50" runMetricsEveryStep="true">
    <setup>setup</setup>
    <go>go</go>
    <timeLimit steps="1000"/>
    <metric>count eggs</metric>
    <metric>count larvae</metric>
    <metric>count juveniles</metric>
    <metric>count adultfemales + count adultmales</metric>
    <enumeratedValueSet variable="SexRatioMF">
      <value value="0.5"/>
    </enumeratedValueSet>
    <enumeratedValueSet variable="ReproductionReduction">
      <value value="1"/>
    </enumeratedValueSet>
    <enumeratedValueSet variable="FertRate">
      <value value="0.88"/>
    </enumeratedValueSet>
    <enumeratedValueSet variable="Morteggdev">
      <value value="0.949"/>
    </enumeratedValueSet>
    <enumeratedValueSet variable="SexRatioChanges">
      <value value="false"/>
    </enumeratedValueSet>
    <enumeratedValueSet variable="DensityDependence">
      <value value="true"/>
    </enumeratedValueSet>
    <enumeratedValueSet variable="Devjuv-mat">
      <value value="28.7"/>
    </enumeratedValueSet>
    <enumeratedValueSet variable="Fempermale">
      <value value="1"/>
    </enumeratedValueSet>
    <enumeratedValueSet variable="Predegg">
      <value value="0.025"/>
    </enumeratedValueSet>
    <enumeratedValueSet variable="Devlar-mat">
      <value value="8"/>
    </enumeratedValueSet>
    <enumeratedValueSet variable="GrowthReduction">
      <value value="1"/>
    </enumeratedValueSet>
    <enumeratedValueSet variable="VegetationBreeding">
      <value value="46"/>
    </enumeratedValueSet>
    <enumeratedValueSet variable="Devegg-mat">
      <value value="3"/>
    </enumeratedValueSet>
    <enumeratedValueSet variable="SurvivalLevel">
      <value value="100"/>
    </enumeratedValueSet>
  </experiment>
  <experiment name="LongTime" repetitions="20" runMetricsEveryStep="true">
    <setup>setup</setup>
    <go>go</go>
    <timeLimit steps="10000"/>
    <metric>count turtles</metric>
    <metric>count eggs</metric>
    <metric>count larvae</metric>
    <metric>count juveniles</metric>
    <metric>count adultfemales</metric>
    <metric>count adultmales</metric>
    <enumeratedValueSet variable="SexRatioMF">
      <value value="0.5"/>
    </enumeratedValueSet>
    <enumeratedValueSet variable="ReproductionReduction">
      <value value="1"/>
    </enumeratedValueSet>
    <enumeratedValueSet variable="FertRate">
      <value value="0.88"/>
    </enumeratedValueSet>
    <enumeratedValueSet variable="Morteggdev">
      <value value="0.949"/>
    </enumeratedValueSet>
    <enumeratedValueSet variable="SexRatioChanges">
      <value value="false"/>
    </enumeratedValueSet>
    <enumeratedValueSet variable="DensityDependence">
      <value value="true"/>
    </enumeratedValueSet>
    <enumeratedValueSet variable="Devjuv-mat">
      <value value="28.7"/>
    </enumeratedValueSet>
    <enumeratedValueSet variable="Fempermale">
      <value value="1"/>
    </enumeratedValueSet>
    <enumeratedValueSet variable="Predegg">
      <value value="0.025"/>
    </enumeratedValueSet>
    <enumeratedValueSet variable="Devlar-mat">
      <value value="8"/>
    </enumeratedValueSet>
    <enumeratedValueSet variable="GrowthReduction">
      <value value="1"/>
    </enumeratedValueSet>
    <enumeratedValueSet variable="VegetationBreeding">
      <value value="46"/>
    </enumeratedValueSet>
    <enumeratedValueSet variable="Devegg-mat">
      <value value="3"/>
    </enumeratedValueSet>
    <enumeratedValueSet variable="SurvivalLevel">
      <value value="100"/>
    </enumeratedValueSet>
  </experiment>
  <experiment name="JuvenileMaturationLength" repetitions="70" runMetricsEveryStep="true">
    <setup>setup</setup>
    <go>go</go>
    <timeLimit steps="1000"/>
    <metric>count turtles</metric>
    <metric>count adultmales</metric>
    <metric>count adultfemales</metric>
    <metric>count juveniles</metric>
    <metric>count larvae</metric>
    <metric>count eggs</metric>
    <enumeratedValueSet variable="GrowthReduction">
      <value value="1"/>
    </enumeratedValueSet>
    <enumeratedValueSet variable="SurvivalLevel">
      <value value="100"/>
    </enumeratedValueSet>
    <enumeratedValueSet variable="VegetationBreeding">
      <value value="46"/>
    </enumeratedValueSet>
    <enumeratedValueSet variable="ReproductionReduction">
      <value value="1"/>
    </enumeratedValueSet>
    <enumeratedValueSet variable="SexRatioChanges">
      <value value="false"/>
    </enumeratedValueSet>
    <enumeratedValueSet variable="Morteggdev">
      <value value="0.949"/>
    </enumeratedValueSet>
    <enumeratedValueSet variable="Fempermale">
      <value value="1"/>
    </enumeratedValueSet>
    <enumeratedValueSet variable="Predegg">
      <value value="0.025"/>
    </enumeratedValueSet>
    <enumeratedValueSet variable="Devlar-mat">
      <value value="8"/>
    </enumeratedValueSet>
    <enumeratedValueSet variable="DensityDependence">
      <value value="true"/>
    </enumeratedValueSet>
    <enumeratedValueSet variable="Devegg-mat">
      <value value="3"/>
    </enumeratedValueSet>
    <enumeratedValueSet variable="Devjuv-mat">
      <value value="24"/>
      <value value="26"/>
      <value value="28"/>
      <value value="30"/>
      <value value="32"/>
      <value value="34"/>
    </enumeratedValueSet>
    <enumeratedValueSet variable="FertRate">
      <value value="0.88"/>
    </enumeratedValueSet>
    <enumeratedValueSet variable="SexRatioMF">
      <value value="0.5"/>
    </enumeratedValueSet>
  </experiment>
  <experiment name="JuvenilesMaturationRecovery" repetitions="70" runMetricsEveryStep="true">
    <setup>setup</setup>
    <go>go</go>
    <timeLimit steps="1000"/>
    <metric>count turtles</metric>
    <metric>count adultmales</metric>
    <metric>count adultfemales</metric>
    <metric>count juveniles</metric>
    <metric>count larvae</metric>
    <metric>count eggs</metric>
    <enumeratedValueSet variable="DensityDependence">
      <value value="true"/>
    </enumeratedValueSet>
    <enumeratedValueSet variable="GrowthReduction">
      <value value="1"/>
    </enumeratedValueSet>
    <enumeratedValueSet variable="SexRatioChanges">
      <value value="false"/>
    </enumeratedValueSet>
    <enumeratedValueSet variable="ReproductionReduction">
      <value value="1"/>
    </enumeratedValueSet>
    <enumeratedValueSet variable="Fempermale">
      <value value="1"/>
    </enumeratedValueSet>
    <enumeratedValueSet variable="Predegg">
      <value value="0.025"/>
    </enumeratedValueSet>
    <enumeratedValueSet variable="VegetationBreeding">
      <value value="46"/>
    </enumeratedValueSet>
    <enumeratedValueSet variable="Devegg-mat">
      <value value="3"/>
    </enumeratedValueSet>
    <enumeratedValueSet variable="Devlar-mat">
      <value value="8"/>
    </enumeratedValueSet>
    <enumeratedValueSet variable="Morteggdev">
      <value value="0.949"/>
    </enumeratedValueSet>
    <enumeratedValueSet variable="Recovery">
      <value value="true"/>
    </enumeratedValueSet>
    <enumeratedValueSet variable="Devjuv-mat">
      <value value="24"/>
      <value value="26"/>
      <value value="28"/>
      <value value="30"/>
      <value value="32"/>
      <value value="34"/>
    </enumeratedValueSet>
    <enumeratedValueSet variable="FertRate">
      <value value="0.88"/>
    </enumeratedValueSet>
    <enumeratedValueSet variable="SurvivalLevel">
      <value value="100"/>
    </enumeratedValueSet>
    <enumeratedValueSet variable="SexRatioMF">
      <value value="0.5"/>
    </enumeratedValueSet>
  </experiment>
  <experiment name="PredationChange" repetitions="70" runMetricsEveryStep="true">
    <setup>setup</setup>
    <go>go</go>
    <timeLimit steps="1000"/>
    <metric>count turtles</metric>
    <metric>count adultmales</metric>
    <metric>count adultfemales</metric>
    <metric>count juveniles</metric>
    <metric>count larvae</metric>
    <metric>count eggs</metric>
    <enumeratedValueSet variable="DensityDependence">
      <value value="true"/>
    </enumeratedValueSet>
    <enumeratedValueSet variable="PredationChange">
      <value value="50"/>
      <value value="80"/>
      <value value="90"/>
      <value value="110"/>
      <value value="120"/>
      <value value="150"/>
    </enumeratedValueSet>
    <enumeratedValueSet variable="Devlar-mat">
      <value value="8"/>
    </enumeratedValueSet>
    <enumeratedValueSet variable="SurvivalLevel">
      <value value="100"/>
    </enumeratedValueSet>
    <enumeratedValueSet variable="Recovery">
      <value value="false"/>
    </enumeratedValueSet>
    <enumeratedValueSet variable="VegetationBreeding">
      <value value="46"/>
    </enumeratedValueSet>
    <enumeratedValueSet variable="FertRate">
      <value value="0.88"/>
    </enumeratedValueSet>
    <enumeratedValueSet variable="GrowthReduction">
      <value value="1"/>
    </enumeratedValueSet>
    <enumeratedValueSet variable="ReproductionReduction">
      <value value="1"/>
    </enumeratedValueSet>
    <enumeratedValueSet variable="SexRatioChanges">
      <value value="false"/>
    </enumeratedValueSet>
    <enumeratedValueSet variable="Fempermale">
      <value value="1"/>
    </enumeratedValueSet>
    <enumeratedValueSet variable="Predegg">
      <value value="0.025"/>
    </enumeratedValueSet>
    <enumeratedValueSet variable="Devjuv-mat">
      <value value="28.7"/>
    </enumeratedValueSet>
    <enumeratedValueSet variable="Devegg-mat">
      <value value="3"/>
    </enumeratedValueSet>
    <enumeratedValueSet variable="SexRatioMF">
      <value value="0.5"/>
    </enumeratedValueSet>
    <enumeratedValueSet variable="Morteggdev">
      <value value="0.949"/>
    </enumeratedValueSet>
  </experiment>
  <experiment name="EggHatchRecovery" repetitions="70" runMetricsEveryStep="true">
    <setup>setup</setup>
    <go>go</go>
    <timeLimit steps="1500"/>
    <metric>count turtles</metric>
    <metric>count adultmales</metric>
    <metric>count adultfemales</metric>
    <metric>count juveniles</metric>
    <metric>count larvae</metric>
    <metric>count eggs</metric>
    <enumeratedValueSet variable="PredationChange">
      <value value="100"/>
    </enumeratedValueSet>
    <enumeratedValueSet variable="Devegg-mat">
      <value value="2"/>
      <value value="3"/>
      <value value="4"/>
      <value value="5"/>
    </enumeratedValueSet>
    <enumeratedValueSet variable="DensityDependence">
      <value value="true"/>
    </enumeratedValueSet>
    <enumeratedValueSet variable="Devjuv-mat">
      <value value="28.7"/>
    </enumeratedValueSet>
    <enumeratedValueSet variable="Recovery">
      <value value="true"/>
    </enumeratedValueSet>
    <enumeratedValueSet variable="Devlar-mat">
      <value value="8"/>
    </enumeratedValueSet>
    <enumeratedValueSet variable="SurvivalLevel">
      <value value="100"/>
    </enumeratedValueSet>
    <enumeratedValueSet variable="GrowthReduction">
      <value value="1"/>
    </enumeratedValueSet>
    <enumeratedValueSet variable="VegetationBreeding">
      <value value="46"/>
    </enumeratedValueSet>
    <enumeratedValueSet variable="ReproductionReduction">
      <value value="1"/>
    </enumeratedValueSet>
    <enumeratedValueSet variable="SexRatioChanges">
      <value value="false"/>
    </enumeratedValueSet>
    <enumeratedValueSet variable="SexRatioMF">
      <value value="0.5"/>
    </enumeratedValueSet>
    <enumeratedValueSet variable="Morteggdev">
      <value value="0.949"/>
    </enumeratedValueSet>
    <enumeratedValueSet variable="Fempermale">
      <value value="1"/>
    </enumeratedValueSet>
    <enumeratedValueSet variable="Predegg">
      <value value="0.025"/>
    </enumeratedValueSet>
    <enumeratedValueSet variable="FertRate">
      <value value="0.88"/>
    </enumeratedValueSet>
  </experiment>
  <experiment name="Default" repetitions="50" runMetricsEveryStep="true">
    <setup>setup</setup>
    <go>go</go>
    <timeLimit steps="1500"/>
    <metric>count turtles</metric>
    <metric>count adultmales</metric>
    <metric>count adultfemales</metric>
    <metric>count juveniles</metric>
    <metric>count larvae</metric>
    <metric>count eggs</metric>
    <metric>biomass</metric>
    <enumeratedValueSet variable="Devegg-mat">
      <value value="3"/>
    </enumeratedValueSet>
    <enumeratedValueSet variable="Recovery">
      <value value="false"/>
      <value value="true"/>
    </enumeratedValueSet>
    <enumeratedValueSet variable="FertRate">
      <value value="0.88"/>
    </enumeratedValueSet>
    <enumeratedValueSet variable="SurvivalLevel">
      <value value="100"/>
    </enumeratedValueSet>
    <enumeratedValueSet variable="DensityDependence">
      <value value="true"/>
    </enumeratedValueSet>
    <enumeratedValueSet variable="SexRatioChanges">
      <value value="false"/>
    </enumeratedValueSet>
    <enumeratedValueSet variable="ReproductionReduction">
      <value value="1"/>
    </enumeratedValueSet>
    <enumeratedValueSet variable="GrowthReduction">
      <value value="1"/>
    </enumeratedValueSet>
    <enumeratedValueSet variable="VegetationBreeding">
      <value value="46"/>
    </enumeratedValueSet>
    <enumeratedValueSet variable="Devlar-mat">
      <value value="8"/>
    </enumeratedValueSet>
    <enumeratedValueSet variable="Predegg">
      <value value="0.025"/>
    </enumeratedValueSet>
    <enumeratedValueSet variable="PredationChange">
      <value value="100"/>
    </enumeratedValueSet>
    <enumeratedValueSet variable="Fempermale">
      <value value="1"/>
    </enumeratedValueSet>
    <enumeratedValueSet variable="Morteggdev">
      <value value="0.949"/>
    </enumeratedValueSet>
    <enumeratedValueSet variable="SexRatioMF">
      <value value="0.5"/>
    </enumeratedValueSet>
    <enumeratedValueSet variable="Devjuv-mat">
      <value value="28.7"/>
    </enumeratedValueSet>
  </experiment>
  <experiment name="SRAbundance2" repetitions="50" runMetricsEveryStep="true">
    <setup>setup</setup>
    <go>go</go>
    <timeLimit steps="1000"/>
    <metric>count turtles</metric>
    <metric>count adultmales</metric>
    <metric>count adultfemales</metric>
    <metric>count juveniles</metric>
    <metric>count larvae</metric>
    <metric>count eggs</metric>
    <enumeratedValueSet variable="SexRatioChanges">
      <value value="false"/>
    </enumeratedValueSet>
    <enumeratedValueSet variable="VegetationBreeding">
      <value value="46"/>
    </enumeratedValueSet>
    <enumeratedValueSet variable="Devlar-mat">
      <value value="8"/>
    </enumeratedValueSet>
    <enumeratedValueSet variable="Recovery">
      <value value="false"/>
    </enumeratedValueSet>
    <enumeratedValueSet variable="FertRate">
      <value value="0.88"/>
    </enumeratedValueSet>
    <enumeratedValueSet variable="ReproductionReduction">
      <value value="1"/>
    </enumeratedValueSet>
    <enumeratedValueSet variable="DensityDependence">
      <value value="true"/>
    </enumeratedValueSet>
    <enumeratedValueSet variable="GrowthReduction">
      <value value="1"/>
    </enumeratedValueSet>
    <enumeratedValueSet variable="PredationChange">
      <value value="100"/>
    </enumeratedValueSet>
    <enumeratedValueSet variable="Devjuv-mat">
      <value value="28.7"/>
    </enumeratedValueSet>
    <enumeratedValueSet variable="SexRatioMF">
      <value value="0.1"/>
      <value value="0.3"/>
      <value value="0.5"/>
      <value value="0.7"/>
      <value value="0.9"/>
    </enumeratedValueSet>
    <enumeratedValueSet variable="Morteggdev">
      <value value="0.949"/>
    </enumeratedValueSet>
    <enumeratedValueSet variable="Fempermale">
      <value value="1"/>
    </enumeratedValueSet>
    <enumeratedValueSet variable="Predegg">
      <value value="0.025"/>
    </enumeratedValueSet>
    <enumeratedValueSet variable="Devegg-mat">
      <value value="3"/>
    </enumeratedValueSet>
    <enumeratedValueSet variable="SurvivalLevel">
      <value value="100"/>
    </enumeratedValueSet>
  </experiment>
  <experiment name="4OP_constant_pulsed" repetitions="20" runMetricsEveryStep="true">
    <setup>setup</setup>
    <go>go</go>
    <timeLimit steps="1500"/>
    <metric>count turtles</metric>
    <metric>count adultmales</metric>
    <metric>count adultfemales</metric>
    <metric>count juveniles</metric>
    <metric>count larvae</metric>
    <metric>count eggs</metric>
    <enumeratedValueSet variable="SexRatioChanges">
      <value value="false"/>
    </enumeratedValueSet>
    <enumeratedValueSet variable="OPConc">
      <value value="0"/>
      <value value="10"/>
      <value value="32"/>
      <value value="100"/>
      <value value="200"/>
    </enumeratedValueSet>
    <enumeratedValueSet variable="Morteggdev">
      <value value="0.949"/>
    </enumeratedValueSet>
    <enumeratedValueSet variable="Predegg">
      <value value="0.025"/>
    </enumeratedValueSet>
    <enumeratedValueSet variable="FertRate">
      <value value="0.88"/>
    </enumeratedValueSet>
    <enumeratedValueSet variable="SurvivalLevel">
      <value value="100"/>
    </enumeratedValueSet>
    <enumeratedValueSet variable="GrowthReduction">
      <value value="1"/>
    </enumeratedValueSet>
    <enumeratedValueSet variable="ReproductionReduction">
      <value value="1"/>
    </enumeratedValueSet>
    <enumeratedValueSet variable="Devlar-mat">
      <value value="8"/>
    </enumeratedValueSet>
    <enumeratedValueSet variable="DensityDependence">
      <value value="true"/>
    </enumeratedValueSet>
    <enumeratedValueSet variable="Toxicant">
      <value value="&quot;4-tert-octylphenol&quot;"/>
    </enumeratedValueSet>
    <enumeratedValueSet variable="Recovery">
      <value value="false"/>
    </enumeratedValueSet>
    <enumeratedValueSet variable="Devegg-mat">
      <value value="3"/>
    </enumeratedValueSet>
    <enumeratedValueSet variable="VegetationBreeding">
      <value value="46"/>
    </enumeratedValueSet>
    <enumeratedValueSet variable="Devjuv-mat">
      <value value="28.7"/>
    </enumeratedValueSet>
    <enumeratedValueSet variable="ExposureProfile">
      <value value="&quot;Constant&quot;"/>
      <value value="&quot;Pulsed&quot;"/>
    </enumeratedValueSet>
    <enumeratedValueSet variable="DHTConc">
      <value value="0"/>
    </enumeratedValueSet>
    <enumeratedValueSet variable="PredationChange">
      <value value="100"/>
    </enumeratedValueSet>
    <enumeratedValueSet variable="Fempermale">
      <value value="1"/>
    </enumeratedValueSet>
    <enumeratedValueSet variable="SexRatioMF">
      <value value="0.5"/>
    </enumeratedValueSet>
  </experiment>
  <experiment name="DHT_constant_pulsed" repetitions="20" runMetricsEveryStep="true">
    <setup>setup</setup>
    <go>go</go>
    <timeLimit steps="1500"/>
    <metric>count turtles</metric>
    <metric>count adultmales</metric>
    <metric>count adultfemales</metric>
    <metric>count juveniles</metric>
    <metric>count larvae</metric>
    <metric>count eggs</metric>
    <enumeratedValueSet variable="SexRatioChanges">
      <value value="false"/>
    </enumeratedValueSet>
    <enumeratedValueSet variable="OPConc">
      <value value="0"/>
    </enumeratedValueSet>
    <enumeratedValueSet variable="Morteggdev">
      <value value="0.949"/>
    </enumeratedValueSet>
    <enumeratedValueSet variable="Predegg">
      <value value="0.025"/>
    </enumeratedValueSet>
    <enumeratedValueSet variable="FertRate">
      <value value="0.88"/>
    </enumeratedValueSet>
    <enumeratedValueSet variable="SurvivalLevel">
      <value value="100"/>
    </enumeratedValueSet>
    <enumeratedValueSet variable="GrowthReduction">
      <value value="1"/>
    </enumeratedValueSet>
    <enumeratedValueSet variable="ReproductionReduction">
      <value value="1"/>
    </enumeratedValueSet>
    <enumeratedValueSet variable="Devlar-mat">
      <value value="8"/>
    </enumeratedValueSet>
    <enumeratedValueSet variable="DensityDependence">
      <value value="true"/>
    </enumeratedValueSet>
    <enumeratedValueSet variable="Toxicant">
      <value value="&quot;Dihydrotestosterone&quot;"/>
    </enumeratedValueSet>
    <enumeratedValueSet variable="Recovery">
      <value value="false"/>
    </enumeratedValueSet>
    <enumeratedValueSet variable="Devegg-mat">
      <value value="3"/>
    </enumeratedValueSet>
    <enumeratedValueSet variable="VegetationBreeding">
      <value value="46"/>
    </enumeratedValueSet>
    <enumeratedValueSet variable="Devjuv-mat">
      <value value="28.7"/>
    </enumeratedValueSet>
    <enumeratedValueSet variable="ExposureProfile">
      <value value="&quot;Constant&quot;"/>
      <value value="&quot;Pulsed&quot;"/>
    </enumeratedValueSet>
    <enumeratedValueSet variable="DHTConc">
      <value value="100"/>
      <value value="320"/>
      <value value="1000"/>
    </enumeratedValueSet>
    <enumeratedValueSet variable="PredationChange">
      <value value="100"/>
    </enumeratedValueSet>
    <enumeratedValueSet variable="Fempermale">
      <value value="1"/>
    </enumeratedValueSet>
    <enumeratedValueSet variable="SexRatioMF">
      <value value="0.5"/>
    </enumeratedValueSet>
  </experiment>
  <experiment name="OP_EggCount_Check" repetitions="30" runMetricsEveryStep="true">
    <setup>setup</setup>
    <go>go</go>
    <timeLimit steps="1500"/>
    <metric>NewEggCount</metric>
    <enumeratedValueSet variable="Devjuv-mat">
      <value value="28.7"/>
    </enumeratedValueSet>
    <enumeratedValueSet variable="DHTConc">
      <value value="0"/>
    </enumeratedValueSet>
    <enumeratedValueSet variable="FertRate">
      <value value="0.88"/>
    </enumeratedValueSet>
    <enumeratedValueSet variable="ReproductionReduction">
      <value value="1"/>
    </enumeratedValueSet>
    <enumeratedValueSet variable="SurvivalLevel">
      <value value="100"/>
    </enumeratedValueSet>
    <enumeratedValueSet variable="OPConc">
      <value value="200"/>
    </enumeratedValueSet>
    <enumeratedValueSet variable="GrowthReduction">
      <value value="1"/>
    </enumeratedValueSet>
    <enumeratedValueSet variable="Predegg">
      <value value="0.025"/>
    </enumeratedValueSet>
    <enumeratedValueSet variable="SexRatioMF">
      <value value="0.5"/>
    </enumeratedValueSet>
    <enumeratedValueSet variable="Toxicant">
      <value value="&quot;4-tert-octylphenol&quot;"/>
    </enumeratedValueSet>
    <enumeratedValueSet variable="PredationChange">
      <value value="100"/>
    </enumeratedValueSet>
    <enumeratedValueSet variable="Devegg-mat">
      <value value="3"/>
    </enumeratedValueSet>
    <enumeratedValueSet variable="Fempermale">
      <value value="1"/>
    </enumeratedValueSet>
    <enumeratedValueSet variable="DensityDependence">
      <value value="true"/>
    </enumeratedValueSet>
    <enumeratedValueSet variable="VegetationBreeding">
      <value value="46"/>
    </enumeratedValueSet>
    <enumeratedValueSet variable="Recovery">
      <value value="false"/>
    </enumeratedValueSet>
    <enumeratedValueSet variable="Morteggdev">
      <value value="0.949"/>
    </enumeratedValueSet>
    <enumeratedValueSet variable="ExposureProfile">
      <value value="&quot;Constant&quot;"/>
    </enumeratedValueSet>
    <enumeratedValueSet variable="Devlar-mat">
      <value value="8"/>
    </enumeratedValueSet>
    <enumeratedValueSet variable="SexRatioChanges">
      <value value="false"/>
    </enumeratedValueSet>
  </experiment>
  <experiment name="DHT_EggCount_Check" repetitions="30" runMetricsEveryStep="true">
    <setup>setup</setup>
    <go>go</go>
    <timeLimit steps="1500"/>
    <metric>NewEggCount</metric>
    <enumeratedValueSet variable="Devjuv-mat">
      <value value="28.7"/>
    </enumeratedValueSet>
    <enumeratedValueSet variable="DHTConc">
      <value value="1000"/>
    </enumeratedValueSet>
    <enumeratedValueSet variable="FertRate">
      <value value="0.88"/>
    </enumeratedValueSet>
    <enumeratedValueSet variable="ReproductionReduction">
      <value value="1"/>
    </enumeratedValueSet>
    <enumeratedValueSet variable="SurvivalLevel">
      <value value="100"/>
    </enumeratedValueSet>
    <enumeratedValueSet variable="OPConc">
      <value value="0"/>
    </enumeratedValueSet>
    <enumeratedValueSet variable="GrowthReduction">
      <value value="1"/>
    </enumeratedValueSet>
    <enumeratedValueSet variable="Predegg">
      <value value="0.025"/>
    </enumeratedValueSet>
    <enumeratedValueSet variable="SexRatioMF">
      <value value="0.5"/>
    </enumeratedValueSet>
    <enumeratedValueSet variable="Toxicant">
      <value value="&quot;Dihydrotestosterone&quot;"/>
    </enumeratedValueSet>
    <enumeratedValueSet variable="PredationChange">
      <value value="100"/>
    </enumeratedValueSet>
    <enumeratedValueSet variable="Devegg-mat">
      <value value="3"/>
    </enumeratedValueSet>
    <enumeratedValueSet variable="Fempermale">
      <value value="1"/>
    </enumeratedValueSet>
    <enumeratedValueSet variable="DensityDependence">
      <value value="true"/>
    </enumeratedValueSet>
    <enumeratedValueSet variable="VegetationBreeding">
      <value value="46"/>
    </enumeratedValueSet>
    <enumeratedValueSet variable="Recovery">
      <value value="false"/>
    </enumeratedValueSet>
    <enumeratedValueSet variable="Morteggdev">
      <value value="0.949"/>
    </enumeratedValueSet>
    <enumeratedValueSet variable="ExposureProfile">
      <value value="&quot;Constant&quot;"/>
    </enumeratedValueSet>
    <enumeratedValueSet variable="Devlar-mat">
      <value value="8"/>
    </enumeratedValueSet>
    <enumeratedValueSet variable="SexRatioChanges">
      <value value="false"/>
    </enumeratedValueSet>
  </experiment>
  <experiment name="OP_size_class_check" repetitions="20" runMetricsEveryStep="true">
    <setup>setup</setup>
    <go>go</go>
    <timeLimit steps="1500"/>
    <metric>count adultmales with [ fishlength &gt;= 28 and fishlength &lt; 30 ]</metric>
    <metric>count adultfemales with [ fishlength &gt;= 28 and fishlength &lt; 30 ]</metric>
    <metric>count adultmales with [ fishlength &gt;= 30 and fishlength &lt; 32 ]</metric>
    <metric>count adultfemales with [ fishlength &gt;= 30 and fishlength &lt; 32 ]</metric>
    <metric>count adultmales with [ fishlength &gt;= 32 and fishlength &lt; 34 ]</metric>
    <metric>count adultfemales with [ fishlength &gt;= 32 and fishlength &lt; 34 ]</metric>
    <metric>count adultmales with [ fishlength &gt;= 34 and fishlength &lt; 36 ]</metric>
    <metric>count adultfemales with [ fishlength &gt;= 34 and fishlength &lt; 36 ]</metric>
    <metric>count adultmales with [ fishlength &gt;= 36 and fishlength &lt; 38 ]</metric>
    <metric>count adultfemales with [ fishlength &gt;= 36 and fishlength &lt; 38 ]</metric>
    <metric>count adultmales with [ fishlength &gt;= 38 and fishlength &lt; 40 ]</metric>
    <metric>count adultfemales with [ fishlength &gt;= 38 and fishlength &lt; 40 ]</metric>
    <metric>count adultmales with [ fishlength &gt;= 40 and fishlength &lt; 42 ]</metric>
    <metric>count adultfemales with [ fishlength &gt;= 40 and fishlength &lt; 42 ]</metric>
    <metric>count adultmales with [ fishlength &gt;= 42 and fishlength &lt; 44 ]</metric>
    <metric>count adultfemales with [ fishlength &gt;= 42 and fishlength &lt; 44 ]</metric>
    <metric>count adultmales with [ fishlength &gt;= 44 and fishlength &lt; 46 ]</metric>
    <metric>count adultfemales with [ fishlength &gt;= 44 and fishlength &lt; 46 ]</metric>
    <metric>count adultmales with [ fishlength &gt;= 46 and fishlength &lt; 48 ]</metric>
    <metric>count adultfemales with [ fishlength &gt;= 46 and fishlength &lt; 48 ]</metric>
    <metric>count adultmales with [ fishlength &gt;= 48 and fishlength &lt; 50 ]</metric>
    <metric>count adultfemales with [ fishlength &gt;= 48 and fishlength &lt; 50 ]</metric>
    <metric>count adultmales with [ fishlength &gt;= 50 and fishlength &lt; 52 ]</metric>
    <metric>count adultfemales with [ fishlength &gt;= 50 and fishlength &lt; 52 ]</metric>
    <enumeratedValueSet variable="Devjuv-mat">
      <value value="28.7"/>
    </enumeratedValueSet>
    <enumeratedValueSet variable="DHTConc">
      <value value="0"/>
    </enumeratedValueSet>
    <enumeratedValueSet variable="FertRate">
      <value value="0.88"/>
    </enumeratedValueSet>
    <enumeratedValueSet variable="ReproductionReduction">
      <value value="1"/>
    </enumeratedValueSet>
    <enumeratedValueSet variable="SurvivalLevel">
      <value value="100"/>
    </enumeratedValueSet>
    <enumeratedValueSet variable="OPConc">
      <value value="200"/>
    </enumeratedValueSet>
    <enumeratedValueSet variable="GrowthReduction">
      <value value="1"/>
    </enumeratedValueSet>
    <enumeratedValueSet variable="Predegg">
      <value value="0.025"/>
    </enumeratedValueSet>
    <enumeratedValueSet variable="SexRatioMF">
      <value value="0.5"/>
    </enumeratedValueSet>
    <enumeratedValueSet variable="Toxicant">
      <value value="&quot;4-tert-octylphenol&quot;"/>
    </enumeratedValueSet>
    <enumeratedValueSet variable="PredationChange">
      <value value="100"/>
    </enumeratedValueSet>
    <enumeratedValueSet variable="Devegg-mat">
      <value value="3"/>
    </enumeratedValueSet>
    <enumeratedValueSet variable="Fempermale">
      <value value="1"/>
    </enumeratedValueSet>
    <enumeratedValueSet variable="DensityDependence">
      <value value="true"/>
    </enumeratedValueSet>
    <enumeratedValueSet variable="VegetationBreeding">
      <value value="46"/>
    </enumeratedValueSet>
    <enumeratedValueSet variable="Recovery">
      <value value="false"/>
    </enumeratedValueSet>
    <enumeratedValueSet variable="Morteggdev">
      <value value="0.949"/>
    </enumeratedValueSet>
    <enumeratedValueSet variable="ExposureProfile">
      <value value="&quot;Constant&quot;"/>
    </enumeratedValueSet>
    <enumeratedValueSet variable="Devlar-mat">
      <value value="8"/>
    </enumeratedValueSet>
    <enumeratedValueSet variable="SexRatioChanges">
      <value value="false"/>
    </enumeratedValueSet>
  </experiment>
  <experiment name="baseline_revised" repetitions="20" runMetricsEveryStep="true">
    <setup>setup</setup>
    <go>go</go>
    <timeLimit steps="1500"/>
    <metric>count turtles</metric>
    <enumeratedValueSet variable="Toxicant">
      <value value="&quot;4-tert-octylphenol&quot;"/>
    </enumeratedValueSet>
    <enumeratedValueSet variable="ReproductionReduction">
      <value value="1"/>
    </enumeratedValueSet>
    <enumeratedValueSet variable="ExposureProfile">
      <value value="&quot;Constant&quot;"/>
    </enumeratedValueSet>
    <enumeratedValueSet variable="Recovery">
      <value value="false"/>
    </enumeratedValueSet>
    <enumeratedValueSet variable="DensityDependence">
      <value value="true"/>
    </enumeratedValueSet>
    <enumeratedValueSet variable="DHTConc">
      <value value="0"/>
    </enumeratedValueSet>
    <enumeratedValueSet variable="OPConc">
      <value value="0"/>
    </enumeratedValueSet>
    <enumeratedValueSet variable="Devlar-mat">
      <value value="8"/>
    </enumeratedValueSet>
    <enumeratedValueSet variable="Morteggdev">
      <value value="0.949"/>
    </enumeratedValueSet>
    <enumeratedValueSet variable="Devjuv-mat">
      <value value="28.7"/>
    </enumeratedValueSet>
    <enumeratedValueSet variable="Predegg">
      <value value="0.025"/>
    </enumeratedValueSet>
    <enumeratedValueSet variable="PredationChange">
      <value value="100"/>
    </enumeratedValueSet>
    <enumeratedValueSet variable="SexRatioChanges">
      <value value="false"/>
    </enumeratedValueSet>
    <enumeratedValueSet variable="FertRate">
      <value value="0.88"/>
    </enumeratedValueSet>
    <enumeratedValueSet variable="GrowthReduction">
      <value value="1"/>
    </enumeratedValueSet>
    <enumeratedValueSet variable="SexRatioMF">
      <value value="0.5"/>
    </enumeratedValueSet>
    <enumeratedValueSet variable="SurvivalLevel">
      <value value="100"/>
    </enumeratedValueSet>
    <enumeratedValueSet variable="VegetationBreeding">
      <value value="46"/>
    </enumeratedValueSet>
    <enumeratedValueSet variable="Devegg-mat">
      <value value="3"/>
    </enumeratedValueSet>
    <enumeratedValueSet variable="Fempermale">
      <value value="1"/>
    </enumeratedValueSet>
  </experiment>
  <experiment name="HatchRate" repetitions="30" runMetricsEveryStep="false">
    <setup>setup</setup>
    <go>go</go>
    <timeLimit steps="1000"/>
    <metric>count turtles</metric>
    <enumeratedValueSet variable="VegetationBreeding">
      <value value="46"/>
    </enumeratedValueSet>
    <enumeratedValueSet variable="SexRatioMF">
      <value value="0.5"/>
    </enumeratedValueSet>
    <enumeratedValueSet variable="DensityDependence">
      <value value="true"/>
    </enumeratedValueSet>
    <enumeratedValueSet variable="DHTConc">
      <value value="0"/>
    </enumeratedValueSet>
    <enumeratedValueSet variable="OPConc">
      <value value="0"/>
    </enumeratedValueSet>
    <enumeratedValueSet variable="Devjuv-mat">
      <value value="28.7"/>
    </enumeratedValueSet>
    <enumeratedValueSet variable="Devegg-mat">
      <value value="3"/>
    </enumeratedValueSet>
    <enumeratedValueSet variable="SurvivalLevel">
      <value value="100"/>
    </enumeratedValueSet>
    <enumeratedValueSet variable="ExposureProfile">
      <value value="&quot;Constant&quot;"/>
    </enumeratedValueSet>
    <enumeratedValueSet variable="Recovery">
      <value value="false"/>
    </enumeratedValueSet>
    <enumeratedValueSet variable="Toxicant">
      <value value="&quot;4-tert-octylphenol&quot;"/>
    </enumeratedValueSet>
    <enumeratedValueSet variable="Devlar-mat">
      <value value="8"/>
    </enumeratedValueSet>
    <enumeratedValueSet variable="FertRate">
      <value value="0.88"/>
    </enumeratedValueSet>
    <enumeratedValueSet variable="PredationChange">
      <value value="100"/>
    </enumeratedValueSet>
    <enumeratedValueSet variable="Predegg">
      <value value="0.025"/>
    </enumeratedValueSet>
    <enumeratedValueSet variable="Fempermale">
      <value value="1"/>
    </enumeratedValueSet>
    <enumeratedValueSet variable="SexRatioChanges">
      <value value="false"/>
    </enumeratedValueSet>
    <enumeratedValueSet variable="Morteggdev">
      <value value="0.636"/>
      <value value="0.966"/>
    </enumeratedValueSet>
    <enumeratedValueSet variable="ReproductionReduction">
      <value value="1"/>
    </enumeratedValueSet>
    <enumeratedValueSet variable="GrowthReduction">
      <value value="1"/>
    </enumeratedValueSet>
  </experiment>
  <experiment name="PredMuCalibration" repetitions="20" runMetricsEveryStep="false">
    <setup>setup</setup>
    <go>go</go>
    <timeLimit steps="700"/>
    <metric>count turtles with [ fishlength &gt; 16 ]</metric>
    <enumeratedValueSet variable="VegetationBreeding">
      <value value="46"/>
    </enumeratedValueSet>
    <enumeratedValueSet variable="PredMuValue">
      <value value="0.04"/>
      <value value="0.05"/>
      <value value="0.06"/>
      <value value="0.07"/>
    </enumeratedValueSet>
    <enumeratedValueSet variable="SexRatioMF">
      <value value="0.5"/>
    </enumeratedValueSet>
    <enumeratedValueSet variable="DensityDependence">
      <value value="true"/>
    </enumeratedValueSet>
    <enumeratedValueSet variable="DHTConc">
      <value value="0"/>
    </enumeratedValueSet>
    <enumeratedValueSet variable="OPConc">
      <value value="0"/>
    </enumeratedValueSet>
    <enumeratedValueSet variable="Devjuv-mat">
      <value value="28.7"/>
    </enumeratedValueSet>
    <enumeratedValueSet variable="Devegg-mat">
      <value value="3"/>
    </enumeratedValueSet>
    <enumeratedValueSet variable="SurvivalLevel">
      <value value="100"/>
    </enumeratedValueSet>
    <enumeratedValueSet variable="ExposureProfile">
      <value value="&quot;No&quot;"/>
    </enumeratedValueSet>
    <enumeratedValueSet variable="Recovery">
      <value value="false"/>
    </enumeratedValueSet>
    <enumeratedValueSet variable="Toxicant">
      <value value="&quot;No&quot;"/>
    </enumeratedValueSet>
    <enumeratedValueSet variable="Devlar-mat">
      <value value="8"/>
    </enumeratedValueSet>
    <enumeratedValueSet variable="FertRate">
      <value value="0.88"/>
    </enumeratedValueSet>
    <enumeratedValueSet variable="PredationChange">
      <value value="100"/>
    </enumeratedValueSet>
    <enumeratedValueSet variable="Predegg">
      <value value="0.025"/>
    </enumeratedValueSet>
    <enumeratedValueSet variable="Fempermale">
      <value value="1"/>
    </enumeratedValueSet>
    <enumeratedValueSet variable="SexRatioChanges">
      <value value="false"/>
    </enumeratedValueSet>
    <enumeratedValueSet variable="Morteggdev">
      <value value="0.949"/>
    </enumeratedValueSet>
    <enumeratedValueSet variable="ReproductionReduction">
      <value value="1"/>
    </enumeratedValueSet>
    <enumeratedValueSet variable="GrowthReduction">
      <value value="1"/>
    </enumeratedValueSet>
  </experiment>
  <experiment name="4OP_constant_transition" repetitions="70" runMetricsEveryStep="true">
    <setup>setup</setup>
    <go>go</go>
    <timeLimit steps="2190"/>
    <metric>count turtles</metric>
    <metric>count adultmales</metric>
    <metric>count adultfemales</metric>
    <metric>count juveniles</metric>
    <metric>count larvae</metric>
    <metric>count eggs</metric>
    <enumeratedValueSet variable="SexRatioChanges">
      <value value="false"/>
    </enumeratedValueSet>
    <enumeratedValueSet variable="OPConc">
      <value value="0"/>
      <value value="10"/>
      <value value="32"/>
      <value value="100"/>
      <value value="200"/>
    </enumeratedValueSet>
    <enumeratedValueSet variable="Morteggdev">
      <value value="0.949"/>
    </enumeratedValueSet>
    <enumeratedValueSet variable="Predegg">
      <value value="0.025"/>
    </enumeratedValueSet>
    <enumeratedValueSet variable="FertRate">
      <value value="0.88"/>
    </enumeratedValueSet>
    <enumeratedValueSet variable="SurvivalLevel">
      <value value="100"/>
    </enumeratedValueSet>
    <enumeratedValueSet variable="GrowthReduction">
      <value value="1"/>
    </enumeratedValueSet>
    <enumeratedValueSet variable="ReproductionReduction">
      <value value="1"/>
    </enumeratedValueSet>
    <enumeratedValueSet variable="Devlar-mat">
      <value value="8"/>
    </enumeratedValueSet>
    <enumeratedValueSet variable="DensityDependence">
      <value value="true"/>
    </enumeratedValueSet>
    <enumeratedValueSet variable="Toxicant">
      <value value="&quot;4-tert-octylphenol&quot;"/>
    </enumeratedValueSet>
    <enumeratedValueSet variable="Recovery">
      <value value="false"/>
    </enumeratedValueSet>
    <enumeratedValueSet variable="Devegg-mat">
      <value value="3"/>
    </enumeratedValueSet>
    <enumeratedValueSet variable="VegetationBreeding">
      <value value="46"/>
    </enumeratedValueSet>
    <enumeratedValueSet variable="Devjuv-mat">
      <value value="28.7"/>
    </enumeratedValueSet>
    <enumeratedValueSet variable="ExposureProfile">
      <value value="&quot;Constant&quot;"/>
    </enumeratedValueSet>
    <enumeratedValueSet variable="DHTConc">
      <value value="0"/>
    </enumeratedValueSet>
    <enumeratedValueSet variable="PredationChange">
      <value value="100"/>
    </enumeratedValueSet>
    <enumeratedValueSet variable="Fempermale">
      <value value="1"/>
    </enumeratedValueSet>
    <enumeratedValueSet variable="SexRatioMF">
      <value value="0.5"/>
    </enumeratedValueSet>
  </experiment>
  <experiment name="Control" repetitions="70" runMetricsEveryStep="true">
    <setup>setup</setup>
    <go>go</go>
    <timeLimit steps="4745"/>
    <metric>count turtles</metric>
    <metric>count adultmales</metric>
    <metric>count adultfemales</metric>
    <metric>count juveniles</metric>
    <metric>count larvae</metric>
    <metric>count eggs</metric>
    <metric>sum [ fishweight ] of adultmales + sum [ fishweight ] of adultfemales</metric>
    <metric>sum [ fishweight ] of turtles</metric>
    <enumeratedValueSet variable="GrowthReduction">
      <value value="1"/>
    </enumeratedValueSet>
    <enumeratedValueSet variable="FertRate">
      <value value="0.88"/>
    </enumeratedValueSet>
    <enumeratedValueSet variable="SexRatioMF">
      <value value="0.5"/>
    </enumeratedValueSet>
    <enumeratedValueSet variable="PredationChange">
      <value value="100"/>
    </enumeratedValueSet>
    <enumeratedValueSet variable="PredMuValue">
      <value value="0.04"/>
    </enumeratedValueSet>
    <enumeratedValueSet variable="SurvivalLevel">
      <value value="100"/>
    </enumeratedValueSet>
    <enumeratedValueSet variable="Devjuv-mat">
      <value value="28.7"/>
    </enumeratedValueSet>
    <enumeratedValueSet variable="DHTConc">
      <value value="0"/>
    </enumeratedValueSet>
    <enumeratedValueSet variable="Fempermale">
      <value value="1"/>
    </enumeratedValueSet>
    <enumeratedValueSet variable="OPConc">
      <value value="0"/>
    </enumeratedValueSet>
    <enumeratedValueSet variable="Predegg">
      <value value="0.025"/>
    </enumeratedValueSet>
    <enumeratedValueSet variable="VegetationBreeding">
      <value value="46"/>
    </enumeratedValueSet>
    <enumeratedValueSet variable="ExposureProfile">
      <value value="&quot;No&quot;"/>
    </enumeratedValueSet>
    <enumeratedValueSet variable="ReproductionReduction">
      <value value="1"/>
    </enumeratedValueSet>
    <enumeratedValueSet variable="Devlar-mat">
      <value value="8"/>
    </enumeratedValueSet>
    <enumeratedValueSet variable="Toxicant">
      <value value="&quot;No&quot;"/>
    </enumeratedValueSet>
    <enumeratedValueSet variable="Morteggdev">
      <value value="0.949"/>
    </enumeratedValueSet>
    <enumeratedValueSet variable="SexRatioChanges">
      <value value="false"/>
    </enumeratedValueSet>
    <enumeratedValueSet variable="Devegg-mat">
      <value value="3"/>
    </enumeratedValueSet>
    <enumeratedValueSet variable="DensityDependence">
      <value value="true"/>
    </enumeratedValueSet>
    <enumeratedValueSet variable="Recovery">
      <value value="false"/>
    </enumeratedValueSet>
    <enumeratedValueSet variable="SR_ProportionMales">
      <value value="1"/>
    </enumeratedValueSet>
    <enumeratedValueSet variable="Fecundity_Reduction">
      <value value="0"/>
    </enumeratedValueSet>
    <enumeratedValueSet variable="Fertility_Reduction">
      <value value="0"/>
    </enumeratedValueSet>
  </experiment>
  <experiment name="Sex ratio_Female skewed" repetitions="70" runMetricsEveryStep="true">
    <setup>setup</setup>
    <go>go</go>
    <timeLimit steps="4745"/>
    <metric>count turtles</metric>
    <metric>count adultmales</metric>
    <metric>count adultfemales</metric>
    <metric>count juveniles</metric>
    <metric>count larvae</metric>
    <metric>count eggs</metric>
    <metric>sum [ fishweight ] of adultmales + sum[ fishweight ] of adultfemales</metric>
    <metric>sum [ fishweight ] of turtles</metric>
    <enumeratedValueSet variable="GrowthReduction">
      <value value="1"/>
    </enumeratedValueSet>
    <enumeratedValueSet variable="FertRate">
      <value value="0.88"/>
    </enumeratedValueSet>
    <enumeratedValueSet variable="SexRatioMF">
      <value value="0.5"/>
    </enumeratedValueSet>
    <enumeratedValueSet variable="PredationChange">
      <value value="100"/>
    </enumeratedValueSet>
    <enumeratedValueSet variable="PredMuValue">
      <value value="0.04"/>
    </enumeratedValueSet>
    <enumeratedValueSet variable="SurvivalLevel">
      <value value="100"/>
    </enumeratedValueSet>
    <enumeratedValueSet variable="Devjuv-mat">
      <value value="28.7"/>
    </enumeratedValueSet>
    <enumeratedValueSet variable="DHTConc">
      <value value="0"/>
    </enumeratedValueSet>
    <enumeratedValueSet variable="Fempermale">
      <value value="1"/>
    </enumeratedValueSet>
    <enumeratedValueSet variable="OPConc">
      <value value="0"/>
    </enumeratedValueSet>
    <enumeratedValueSet variable="Predegg">
      <value value="0.025"/>
    </enumeratedValueSet>
    <enumeratedValueSet variable="VegetationBreeding">
      <value value="46"/>
    </enumeratedValueSet>
    <enumeratedValueSet variable="ExposureProfile">
      <value value="&quot;No&quot;"/>
    </enumeratedValueSet>
    <enumeratedValueSet variable="ReproductionReduction">
      <value value="1"/>
    </enumeratedValueSet>
    <enumeratedValueSet variable="Devlar-mat">
      <value value="8"/>
    </enumeratedValueSet>
    <enumeratedValueSet variable="Toxicant">
      <value value="&quot;No&quot;"/>
    </enumeratedValueSet>
    <enumeratedValueSet variable="Morteggdev">
      <value value="0.949"/>
    </enumeratedValueSet>
    <enumeratedValueSet variable="SexRatioChanges">
      <value value="false"/>
    </enumeratedValueSet>
    <enumeratedValueSet variable="Devegg-mat">
      <value value="3"/>
    </enumeratedValueSet>
    <enumeratedValueSet variable="DensityDependence">
      <value value="true"/>
    </enumeratedValueSet>
    <enumeratedValueSet variable="Recovery">
      <value value="false"/>
    </enumeratedValueSet>
    <enumeratedValueSet variable="SR_ProportionMales">
      <value value="1.1"/>
      <value value="1.2"/>
      <value value="1.5"/>
      <value value="1.9"/>
    </enumeratedValueSet>
    <enumeratedValueSet variable="Fecundity_Reduction">
      <value value="0"/>
    </enumeratedValueSet>
    <enumeratedValueSet variable="Fertility_Reduction">
      <value value="0"/>
    </enumeratedValueSet>
  </experiment>
  <experiment name="Sex ratio_Male skewed" repetitions="70" runMetricsEveryStep="true">
    <setup>setup</setup>
    <go>go</go>
    <timeLimit steps="4745"/>
    <metric>count turtles</metric>
    <metric>count adultmales</metric>
    <metric>count adultfemales</metric>
    <metric>count juveniles</metric>
    <metric>count larvae</metric>
    <metric>count eggs</metric>
    <metric>sum [ fishweight ] of adultmales + sum[ fishweight ] of adultfemales</metric>
    <metric>sum [ fishweight ] of turtles</metric>
    <enumeratedValueSet variable="GrowthReduction">
      <value value="1"/>
    </enumeratedValueSet>
    <enumeratedValueSet variable="FertRate">
      <value value="0.88"/>
    </enumeratedValueSet>
    <enumeratedValueSet variable="SexRatioMF">
      <value value="0.5"/>
    </enumeratedValueSet>
    <enumeratedValueSet variable="PredationChange">
      <value value="100"/>
    </enumeratedValueSet>
    <enumeratedValueSet variable="PredMuValue">
      <value value="0.04"/>
    </enumeratedValueSet>
    <enumeratedValueSet variable="SurvivalLevel">
      <value value="100"/>
    </enumeratedValueSet>
    <enumeratedValueSet variable="Devjuv-mat">
      <value value="28.7"/>
    </enumeratedValueSet>
    <enumeratedValueSet variable="DHTConc">
      <value value="0"/>
    </enumeratedValueSet>
    <enumeratedValueSet variable="Fempermale">
      <value value="1"/>
    </enumeratedValueSet>
    <enumeratedValueSet variable="OPConc">
      <value value="0"/>
    </enumeratedValueSet>
    <enumeratedValueSet variable="Predegg">
      <value value="0.025"/>
    </enumeratedValueSet>
    <enumeratedValueSet variable="VegetationBreeding">
      <value value="46"/>
    </enumeratedValueSet>
    <enumeratedValueSet variable="ExposureProfile">
      <value value="&quot;No&quot;"/>
    </enumeratedValueSet>
    <enumeratedValueSet variable="ReproductionReduction">
      <value value="1"/>
    </enumeratedValueSet>
    <enumeratedValueSet variable="Devlar-mat">
      <value value="8"/>
    </enumeratedValueSet>
    <enumeratedValueSet variable="Toxicant">
      <value value="&quot;No&quot;"/>
    </enumeratedValueSet>
    <enumeratedValueSet variable="Morteggdev">
      <value value="0.949"/>
    </enumeratedValueSet>
    <enumeratedValueSet variable="SexRatioChanges">
      <value value="false"/>
    </enumeratedValueSet>
    <enumeratedValueSet variable="Devegg-mat">
      <value value="3"/>
    </enumeratedValueSet>
    <enumeratedValueSet variable="DensityDependence">
      <value value="true"/>
    </enumeratedValueSet>
    <enumeratedValueSet variable="Recovery">
      <value value="false"/>
    </enumeratedValueSet>
    <enumeratedValueSet variable="SR_ProportionMales">
      <value value="0.9"/>
      <value value="0.8"/>
      <value value="0.5"/>
      <value value="0.1"/>
    </enumeratedValueSet>
    <enumeratedValueSet variable="Fecundity_Reduction">
      <value value="0"/>
    </enumeratedValueSet>
    <enumeratedValueSet variable="Fertility_Reduction">
      <value value="0"/>
    </enumeratedValueSet>
  </experiment>
  <experiment name="Fecundity" repetitions="70" runMetricsEveryStep="true">
    <setup>setup</setup>
    <go>go</go>
    <timeLimit steps="4745"/>
    <metric>count turtles</metric>
    <metric>count adultmales</metric>
    <metric>count adultfemales</metric>
    <metric>count juveniles</metric>
    <metric>count larvae</metric>
    <metric>count eggs</metric>
    <metric>sum [ fishweight ] of adultmales + sum[ fishweight ] of adultfemales</metric>
    <metric>sum [ fishweight ] of turtles</metric>
    <enumeratedValueSet variable="Growth_default">
      <value value="1"/>
    </enumeratedValueSet>
    <enumeratedValueSet variable="FertRate">
      <value value="0.88"/>
    </enumeratedValueSet>
    <enumeratedValueSet variable="SexRatioMF">
      <value value="0.5"/>
    </enumeratedValueSet>
    <enumeratedValueSet variable="PredationChange">
      <value value="100"/>
    </enumeratedValueSet>
    <enumeratedValueSet variable="PredMuValue">
      <value value="0.04"/>
    </enumeratedValueSet>
    <enumeratedValueSet variable="SurvivalLevel">
      <value value="100"/>
    </enumeratedValueSet>
    <enumeratedValueSet variable="Devjuv-mat">
      <value value="28.7"/>
    </enumeratedValueSet>
    <enumeratedValueSet variable="DHTConc">
      <value value="0"/>
    </enumeratedValueSet>
    <enumeratedValueSet variable="Fempermale">
      <value value="1"/>
    </enumeratedValueSet>
    <enumeratedValueSet variable="OPConc">
      <value value="0"/>
    </enumeratedValueSet>
    <enumeratedValueSet variable="Predegg">
      <value value="0.025"/>
    </enumeratedValueSet>
    <enumeratedValueSet variable="VegetationBreeding">
      <value value="46"/>
    </enumeratedValueSet>
    <enumeratedValueSet variable="ExposureProfile">
      <value value="&quot;No&quot;"/>
    </enumeratedValueSet>
    <enumeratedValueSet variable="ReproductionReduction">
      <value value="1"/>
    </enumeratedValueSet>
    <enumeratedValueSet variable="Devlar-mat">
      <value value="8"/>
    </enumeratedValueSet>
    <enumeratedValueSet variable="Toxicant">
      <value value="&quot;No&quot;"/>
    </enumeratedValueSet>
    <enumeratedValueSet variable="Morteggdev">
      <value value="0.949"/>
    </enumeratedValueSet>
    <enumeratedValueSet variable="SexRatioChanges">
      <value value="false"/>
    </enumeratedValueSet>
    <enumeratedValueSet variable="Devegg-mat">
      <value value="3"/>
    </enumeratedValueSet>
    <enumeratedValueSet variable="DensityDependence">
      <value value="true"/>
    </enumeratedValueSet>
    <enumeratedValueSet variable="Recovery">
      <value value="false"/>
    </enumeratedValueSet>
    <enumeratedValueSet variable="SR_ProportionMales">
      <value value="1"/>
    </enumeratedValueSet>
    <enumeratedValueSet variable="Fecundity_Reduction">
      <value value="0.1"/>
      <value value="0.2"/>
      <value value="0.5"/>
      <value value="0.9"/>
    </enumeratedValueSet>
    <enumeratedValueSet variable="Fertility_Reduction">
      <value value="0"/>
    </enumeratedValueSet>
  </experiment>
  <experiment name="Fertility" repetitions="70" runMetricsEveryStep="true">
    <setup>setup</setup>
    <go>go</go>
    <timeLimit steps="4745"/>
    <metric>count turtles</metric>
    <metric>count adultmales</metric>
    <metric>count adultfemales</metric>
    <metric>count juveniles</metric>
    <metric>count larvae</metric>
    <metric>count eggs</metric>
    <metric>sum [ fishweight ] of adultmales + sum[ fishweight ] of adultfemales</metric>
    <metric>sum [ fishweight ] of turtles</metric>
    <enumeratedValueSet variable="Growth_default">
      <value value="1"/>
    </enumeratedValueSet>
    <enumeratedValueSet variable="FertRate">
      <value value="0.88"/>
    </enumeratedValueSet>
    <enumeratedValueSet variable="SexRatioMF">
      <value value="0.5"/>
    </enumeratedValueSet>
    <enumeratedValueSet variable="PredationChange">
      <value value="100"/>
    </enumeratedValueSet>
    <enumeratedValueSet variable="PredMuValue">
      <value value="0.04"/>
    </enumeratedValueSet>
    <enumeratedValueSet variable="SurvivalLevel">
      <value value="100"/>
    </enumeratedValueSet>
    <enumeratedValueSet variable="Devjuv-mat">
      <value value="28.7"/>
    </enumeratedValueSet>
    <enumeratedValueSet variable="DHTConc">
      <value value="0"/>
    </enumeratedValueSet>
    <enumeratedValueSet variable="Fempermale">
      <value value="1"/>
    </enumeratedValueSet>
    <enumeratedValueSet variable="OPConc">
      <value value="0"/>
    </enumeratedValueSet>
    <enumeratedValueSet variable="Predegg">
      <value value="0.025"/>
    </enumeratedValueSet>
    <enumeratedValueSet variable="VegetationBreeding">
      <value value="46"/>
    </enumeratedValueSet>
    <enumeratedValueSet variable="ExposureProfile">
      <value value="&quot;No&quot;"/>
    </enumeratedValueSet>
    <enumeratedValueSet variable="ReproductionReduction">
      <value value="1"/>
    </enumeratedValueSet>
    <enumeratedValueSet variable="Devlar-mat">
      <value value="8"/>
    </enumeratedValueSet>
    <enumeratedValueSet variable="Toxicant">
      <value value="&quot;No&quot;"/>
    </enumeratedValueSet>
    <enumeratedValueSet variable="Morteggdev">
      <value value="0.949"/>
    </enumeratedValueSet>
    <enumeratedValueSet variable="SexRatioChanges">
      <value value="false"/>
    </enumeratedValueSet>
    <enumeratedValueSet variable="Devegg-mat">
      <value value="3"/>
    </enumeratedValueSet>
    <enumeratedValueSet variable="DensityDependence">
      <value value="true"/>
    </enumeratedValueSet>
    <enumeratedValueSet variable="Recovery">
      <value value="false"/>
    </enumeratedValueSet>
    <enumeratedValueSet variable="SR_ProportionMales">
      <value value="1"/>
    </enumeratedValueSet>
    <enumeratedValueSet variable="Fecundity_Reduction">
      <value value="0"/>
    </enumeratedValueSet>
    <enumeratedValueSet variable="Fertility_Reduction">
      <value value="0.1"/>
      <value value="0.2"/>
      <value value="0.5"/>
      <value value="0.9"/>
    </enumeratedValueSet>
  </experiment>
  <experiment name="Combination_Female skewed2" repetitions="70" runMetricsEveryStep="true">
    <setup>setup</setup>
    <go>go</go>
    <timeLimit steps="4745"/>
    <metric>count turtles</metric>
    <metric>count adultmales</metric>
    <metric>count adultfemales</metric>
    <metric>count juveniles</metric>
    <metric>count larvae</metric>
    <metric>count eggs</metric>
    <metric>sum [ fishweight ] of adultmales + sum[ fishweight ] of adultfemales</metric>
    <metric>sum [ fishweight ] of turtles</metric>
    <enumeratedValueSet variable="Growth_default">
      <value value="1"/>
    </enumeratedValueSet>
    <enumeratedValueSet variable="FertRate">
      <value value="0.88"/>
    </enumeratedValueSet>
    <enumeratedValueSet variable="SexRatioMF">
      <value value="0.5"/>
    </enumeratedValueSet>
    <enumeratedValueSet variable="PredationChange">
      <value value="100"/>
    </enumeratedValueSet>
    <enumeratedValueSet variable="PredMuValue">
      <value value="0.04"/>
    </enumeratedValueSet>
    <enumeratedValueSet variable="SurvivalLevel">
      <value value="100"/>
    </enumeratedValueSet>
    <enumeratedValueSet variable="Devjuv-mat">
      <value value="28.7"/>
    </enumeratedValueSet>
    <enumeratedValueSet variable="DHTConc">
      <value value="0"/>
    </enumeratedValueSet>
    <enumeratedValueSet variable="Fempermale">
      <value value="1"/>
    </enumeratedValueSet>
    <enumeratedValueSet variable="OPConc">
      <value value="0"/>
    </enumeratedValueSet>
    <enumeratedValueSet variable="Predegg">
      <value value="0.025"/>
    </enumeratedValueSet>
    <enumeratedValueSet variable="VegetationBreeding">
      <value value="46"/>
    </enumeratedValueSet>
    <enumeratedValueSet variable="ExposureProfile">
      <value value="&quot;No&quot;"/>
    </enumeratedValueSet>
    <enumeratedValueSet variable="ReproductionReduction">
      <value value="1"/>
    </enumeratedValueSet>
    <enumeratedValueSet variable="Devlar-mat">
      <value value="8"/>
    </enumeratedValueSet>
    <enumeratedValueSet variable="Toxicant">
      <value value="&quot;No&quot;"/>
    </enumeratedValueSet>
    <enumeratedValueSet variable="Morteggdev">
      <value value="0.949"/>
    </enumeratedValueSet>
    <enumeratedValueSet variable="SexRatioChanges">
      <value value="false"/>
    </enumeratedValueSet>
    <enumeratedValueSet variable="Devegg-mat">
      <value value="3"/>
    </enumeratedValueSet>
    <enumeratedValueSet variable="DensityDependence">
      <value value="true"/>
    </enumeratedValueSet>
    <enumeratedValueSet variable="Recovery">
      <value value="false"/>
    </enumeratedValueSet>
    <enumeratedValueSet variable="SR_ProportionMales">
      <value value="1.1"/>
    </enumeratedValueSet>
    <enumeratedValueSet variable="Fecundity_Reduction">
      <value value="0.1"/>
    </enumeratedValueSet>
    <enumeratedValueSet variable="Fertility_Reduction">
      <value value="0.1"/>
    </enumeratedValueSet>
  </experiment>
  <experiment name="Combination_Male skewed2" repetitions="70" runMetricsEveryStep="true">
    <setup>setup</setup>
    <go>go</go>
    <timeLimit steps="4745"/>
    <metric>count turtles</metric>
    <metric>count adultmales</metric>
    <metric>count adultfemales</metric>
    <metric>count juveniles</metric>
    <metric>count larvae</metric>
    <metric>count eggs</metric>
    <metric>sum [ fishweight ] of adultmales + sum[ fishweight ] of adultfemales</metric>
    <metric>sum [ fishweight ] of turtles</metric>
    <enumeratedValueSet variable="Growth_default">
      <value value="1"/>
    </enumeratedValueSet>
    <enumeratedValueSet variable="FertRate">
      <value value="0.88"/>
    </enumeratedValueSet>
    <enumeratedValueSet variable="SexRatioMF">
      <value value="0.5"/>
    </enumeratedValueSet>
    <enumeratedValueSet variable="PredationChange">
      <value value="100"/>
    </enumeratedValueSet>
    <enumeratedValueSet variable="PredMuValue">
      <value value="0.04"/>
    </enumeratedValueSet>
    <enumeratedValueSet variable="SurvivalLevel">
      <value value="100"/>
    </enumeratedValueSet>
    <enumeratedValueSet variable="Devjuv-mat">
      <value value="28.7"/>
    </enumeratedValueSet>
    <enumeratedValueSet variable="DHTConc">
      <value value="0"/>
    </enumeratedValueSet>
    <enumeratedValueSet variable="Fempermale">
      <value value="1"/>
    </enumeratedValueSet>
    <enumeratedValueSet variable="OPConc">
      <value value="0"/>
    </enumeratedValueSet>
    <enumeratedValueSet variable="Predegg">
      <value value="0.025"/>
    </enumeratedValueSet>
    <enumeratedValueSet variable="VegetationBreeding">
      <value value="46"/>
    </enumeratedValueSet>
    <enumeratedValueSet variable="ExposureProfile">
      <value value="&quot;No&quot;"/>
    </enumeratedValueSet>
    <enumeratedValueSet variable="ReproductionReduction">
      <value value="1"/>
    </enumeratedValueSet>
    <enumeratedValueSet variable="Devlar-mat">
      <value value="8"/>
    </enumeratedValueSet>
    <enumeratedValueSet variable="Toxicant">
      <value value="&quot;No&quot;"/>
    </enumeratedValueSet>
    <enumeratedValueSet variable="Morteggdev">
      <value value="0.949"/>
    </enumeratedValueSet>
    <enumeratedValueSet variable="SexRatioChanges">
      <value value="false"/>
    </enumeratedValueSet>
    <enumeratedValueSet variable="Devegg-mat">
      <value value="3"/>
    </enumeratedValueSet>
    <enumeratedValueSet variable="DensityDependence">
      <value value="true"/>
    </enumeratedValueSet>
    <enumeratedValueSet variable="Recovery">
      <value value="false"/>
    </enumeratedValueSet>
    <enumeratedValueSet variable="SR_ProportionMales">
      <value value="0.9"/>
    </enumeratedValueSet>
    <enumeratedValueSet variable="Fecundity_Reduction">
      <value value="0.1"/>
    </enumeratedValueSet>
    <enumeratedValueSet variable="Fertility_Reduction">
      <value value="0.1"/>
    </enumeratedValueSet>
  </experiment>
</experiments>
@#$#@#$#@
@#$#@#$#@
default
0.0
-0.2 0 0.0 1.0
0.0 1 1.0 0.0
0.2 0 0.0 1.0
link direction
true
0
Line -7500403 true 150 150 90 180
Line -7500403 true 150 150 210 180
@#$#@#$#@
0
@#$#@#$#@
